# Supplementary material for: Pick Your Poison: Molecular Evolution of Venom Proteins in Asilidae (Insecta: Diptera)
Source: Toxins (Basel). 2020 Nov 24;12(12):738. doi: 10.3390/toxins12120738 (PMC7761131; doi:10.3390/toxins12120738)
Supplement: Supplementary file 1 [file toxins-12-00738-s001.zip]

Archive with 1 entries (1 files):
- toxins-1005932-supplementary.csv
