# Supplementary material for: Pick Your Poison: Molecular Evolution of Venom Proteins in Asilidae (Insecta: Diptera)
Source: Toxins (Basel). 2020 Nov 24;12(12):738. doi: 10.3390/toxins12120738 (PMC7761131; doi:10.3390/toxins12120738)
Supplement: Supplementary file 1 [file toxins-12-00738-s001.zip › toxins-1005932-supplementary.csv]

	FUSTrFam	taxa	sequence	Annotation	selection	novel_to_asilids	toxify_prediction	node	n_fams
1	FUSTrFam_1	Philonicus	Philonicus_albiceps_TRINITY_DN2619_c0_g1_i1	no_annotation	False	False	1.0394807e-07	8_9	2
2	FUSTrFam_1	Tolmerus	Tolmerus_atricapillus_TRINITY_DN10000_c0_g1_i1	no_annotation	False	False	0.011524531	8_9	2
3	FUSTrFam_10	Proctocantus	Proctocantus_Gene_33558Gene_39793_flattened_line_42_2704-4930_g_39793_m_39793_Gene_39793_flattened_line_42_2704-4930_g_39793_ORF_type_complete_len_742_flattened_line_42_2704-4930_1-2226	no_annotation	False	False	no_prediction	1_3	6
4	FUSTrFam_10	Philonicus	Philonicus_albiceps_TRINITY_DN13194_c0_g1_i1	no_annotation	False	False	no_prediction	1_3	6
5	FUSTrFam_10	Proctanthus	Proctanthus_coquilletti_TRINITY_DN8679_c0_g1_i2	no_annotation	False	False	no_prediction	1_3	6
6	FUSTrFam_10	Eutolmus	Eutolmus_rufibarbisVG_GFZR01023976_1_TSA_Eutolmus_rufibarbis_c8942_g1_i1	no_annotation	False	False	no_prediction	1_3	6
7	FUSTrFam_10	Emedia	Emedia_Trinity_TR15952_c0_g1_i1	no_annotation	False	False	no_prediction	1_3	6
8	FUSTrFam_10	Tolmerus	Tolmerus_atricapillus_TRINITY_DN10011_c0_g2_i1	no_annotation	False	False	no_prediction	1_3	6
9	FUSTrFam_100	Tolmerus	Tolmerus_atricapillus_TRINITY_DN10140_c0_g1_i1	no_annotation	False	False	no_prediction	1_3	2
10	FUSTrFam_100	Emedia	Emedia_Trinity_TR26208_c0_g1_i1	no_annotation	False	False	no_prediction	1_3	2
11	FUSTrFam_1000	Scleropogon	Scleropogon_duncani_TRINITY_DN10566_c0_g1_i1	no_annotation	False	False	no_prediction	1_3	9
12	FUSTrFam_1000	Philonicus	Philonicus_albiceps_TRINITY_DN10012_c0_g1_i1	no_annotation	False	False	no_prediction	1_3	9
13	FUSTrFam_1000	Diogmites	Diogmites_neoternatus_TRINITY_DN5765_c2_g1_i1	no_annotation	False	False	no_prediction	1_3	9
14	FUSTrFam_1000	Eutolmus	Eutolmus_rufibarbisVG_GFZR01014184_1_TSA_Eutolmus_rufibarbis_c6029_g1_i2	Gene.28975::c6029_g1_i2_VG_Eu_ru_204::g.28975::m.28975_signalP_Sphingomyelinase.fasta	False	False	no_prediction	1_3	9
15	FUSTrFam_1000	Emedia	Emedia_Trinity_TR49986_c2_g2_i3	no_annotation	False	False	no_prediction	1_3	9
16	FUSTrFam_1000	Eutolmus	Eutolmus_rufibarbisVG_GFZR01009526_1_TSA_Eutolmus_rufibarbis_c6029_g1_i1	Gene.28959::c6029_g1_i1_VG_Eu_ru_204::g.28959::m.28959_signalP_glandunique_Sphingomyelinase.fasta	False	False	no_prediction	1_3	9
17	FUSTrFam_1000	Proctanthus	Proctanthus_coquilletti_TRINITY_DN8624_c0_g2_i2	no_annotation	False	False	no_prediction	1_3	9
18	FUSTrFam_1000	Tolmerus	Tolmerus_atricapillus_TRINITY_DN11456_c0_g1_i1	no_annotation	False	False	no_prediction	1_3	9
19	FUSTrFam_1000	Scleropogon	Scleropogon_duncani_TRINITY_DN10566_c0_g2_i1	no_annotation	False	False	no_prediction	1_3	9
20	FUSTrFam_10000	Apiocera	Apiocera_parkeri_TRINITY_DN59194_c0_g1_i1	no_annotation	False	False	0.9998636	2_Apiocera	2
21	FUSTrFam_10000	Apiocera	Apiocera_parkeri_TRINITY_DN59194_c0_g2_i1	no_annotation	False	False	0.9302163	2_Apiocera	2
22	FUSTrFam_10001	Apiocera	Apiocera_parkeri_TRINITY_DN59491_c0_g2_i1	no_annotation	False	False	4.1591256e-06	2_Apiocera	2
23	FUSTrFam_10001	Apiocera	Apiocera_parkeri_TRINITY_DN59491_c0_g1_i1	no_annotation	False	False	0.99747086	2_Apiocera	2
24	FUSTrFam_10002	Apiocera	Apiocera_parkeri_TRINITY_DN59599_c0_g1_i1	no_annotation	False	False	0.001396145	2_Apiocera	2
25	FUSTrFam_10002	Apiocera	Apiocera_parkeri_TRINITY_DN59599_c0_g2_i1	no_annotation	False	False	0.001396145	2_Apiocera	2
26	FUSTrFam_10003	Apiocera	Apiocera_parkeri_TRINITY_DN59677_c0_g1_i1	no_annotation	False	False	0.005043976	2_Apiocera	2
27	FUSTrFam_10003	Apiocera	Apiocera_parkeri_TRINITY_DN59677_c0_g2_i1	no_annotation	False	False	0.9999722	2_Apiocera	2
28	FUSTrFam_10004	Apiocera	Apiocera_parkeri_TRINITY_DN59693_c0_g2_i1	no_annotation	False	False	6.985601e-07	2_Apiocera	2
29	FUSTrFam_10004	Apiocera	Apiocera_parkeri_TRINITY_DN59693_c0_g1_i1	no_annotation	False	False	4.1587109e-07	2_Apiocera	2
30	FUSTrFam_10005	Apiocera	Apiocera_parkeri_TRINITY_DN59751_c0_g1_i1	no_annotation	False	False	9.773314e-11	2_Apiocera	2
31	FUSTrFam_10005	Apiocera	Apiocera_parkeri_TRINITY_DN59751_c0_g2_i1	no_annotation	False	False	9.8913856e-11	2_Apiocera	2
32	FUSTrFam_10006	Apiocera	Apiocera_parkeri_TRINITY_DN59851_c0_g1_i1	no_annotation	False	False	1.7341753e-10	2_Apiocera	2
33	FUSTrFam_10006	Apiocera	Apiocera_parkeri_TRINITY_DN59851_c0_g2_i1	no_annotation	False	False	3.4850034e-10	2_Apiocera	2
34	FUSTrFam_10007	Apiocera	Apiocera_parkeri_TRINITY_DN59876_c0_g1_i1	no_annotation	False	False	1.3034046e-06	2_Apiocera	2
35	FUSTrFam_10007	Apiocera	Apiocera_parkeri_TRINITY_DN59876_c0_g2_i1	no_annotation	False	False	1.3034046e-06	2_Apiocera	2
36	FUSTrFam_10008	Apiocera	Apiocera_parkeri_TRINITY_DN59911_c0_g2_i1	no_annotation	False	False	0.9941842	2_Apiocera	2
37	FUSTrFam_10008	Apiocera	Apiocera_parkeri_TRINITY_DN59911_c0_g1_i1	no_annotation	False	False	0.9941842	2_Apiocera	2
38	FUSTrFam_10009	Apiocera	Apiocera_parkeri_TRINITY_DN60212_c0_g2_i1	no_annotation	False	False	1.0707354e-06	2_Apiocera	2
39	FUSTrFam_10009	Apiocera	Apiocera_parkeri_TRINITY_DN60212_c0_g1_i1	no_annotation	False	False	5.551298e-07	2_Apiocera	2
40	FUSTrFam_1001	Eutolmus	Eutolmus_rufibarbisVG_GFZR01023149_1_TSA_Eutolmus_rufibarbis_c8441_g1_i1	no_annotation	False	False	no_prediction	1_3	13
41	FUSTrFam_1001	Philonicus	Philonicus_albiceps_TRINITY_DN10347_c0_g1_i1	no_annotation	False	False	no_prediction	1_3	13
42	FUSTrFam_1001	Tolmerus	Tolmerus_atricapillus_TRINITY_DN11457_c0_g1_i1	no_annotation	False	False	no_prediction	1_3	13
43	FUSTrFam_1001	Emedia	Emedia_Trinity_TR41297_c0_g1_i1	no_annotation	False	False	no_prediction	1_3	13
44	FUSTrFam_1001	Proctanthus	Proctanthus_coquilletti_TRINITY_DN8096_c0_g1_i1	no_annotation	False	False	no_prediction	1_3	13
45	FUSTrFam_1001	Eutolmus	Eutolmus_rufibarbisVG_GFZR01005039_1_TSA_Eutolmus_rufibarbis_c8923_g1_i2	no_annotation	False	False	no_prediction	1_3	13
46	FUSTrFam_1001	Proctanthus	Proctanthus_coquilletti_TRINITY_DN8740_c0_g2_i1	no_annotation	False	False	no_prediction	1_3	13
47	FUSTrFam_1001	Scleropogon	Scleropogon_duncani_TRINITY_DN15797_c0_g1_i1	no_annotation	False	False	no_prediction	1_3	13
48	FUSTrFam_1001	Emedia	Emedia_Trinity_TR40875_c0_g1_i2	no_annotation	False	False	no_prediction	1_3	13
49	FUSTrFam_1001	Tolmerus	Tolmerus_atricapillus_TRINITY_DN11664_c0_g1_i1	no_annotation	False	False	no_prediction	1_3	13
50	FUSTrFam_1001	Machimus	Machimus_arthriticusVG_GFZQ01004306_1_TSA_Machimus_arthriticus_c12086_g1_i1	no_annotation	False	False	no_prediction	1_3	13
51	FUSTrFam_1001	Eutolmus	Eutolmus_rufibarbisVG_GFZR01030503_1_TSA_Eutolmus_rufibarbis_c8923_g1_i1	no_annotation	False	False	no_prediction	1_3	13
52	FUSTrFam_1001	Philonicus	Philonicus_albiceps_TRINITY_DN12811_c0_g1_i1	no_annotation	False	False	no_prediction	1_3	13
53	FUSTrFam_10010	Apiocera	Apiocera_parkeri_TRINITY_DN60255_c0_g1_i1	no_annotation	False	False	0.9999976	2_Apiocera	2
54	FUSTrFam_10010	Apiocera	Apiocera_parkeri_TRINITY_DN60255_c0_g2_i1	no_annotation	False	False	0.9999976	2_Apiocera	2
55	FUSTrFam_10011	Apiocera	Apiocera_parkeri_TRINITY_DN60275_c0_g2_i1	no_annotation	False	False	1.5552692e-07	2_Apiocera	2
56	FUSTrFam_10011	Apiocera	Apiocera_parkeri_TRINITY_DN60275_c0_g1_i1	no_annotation	False	False	0.001144403	2_Apiocera	2
57	FUSTrFam_10012	Apiocera	Apiocera_parkeri_TRINITY_DN60278_c0_g2_i1	no_annotation	False	False	0.06984286	2_Apiocera	2
58	FUSTrFam_10012	Apiocera	Apiocera_parkeri_TRINITY_DN60278_c0_g1_i1	no_annotation	False	False	0.06984286	2_Apiocera	2
59	FUSTrFam_10013	Apiocera	Apiocera_parkeri_TRINITY_DN60353_c0_g1_i1	no_annotation	False	False	0.99997425	2_Apiocera	2
60	FUSTrFam_10013	Apiocera	Apiocera_parkeri_TRINITY_DN60353_c0_g2_i1	no_annotation	False	False	0.99997425	2_Apiocera	2
61	FUSTrFam_10014	Apiocera	Apiocera_parkeri_TRINITY_DN60423_c0_g1_i1	no_annotation	False	False	1.0	2_Apiocera	2
62	FUSTrFam_10014	Apiocera	Apiocera_parkeri_TRINITY_DN60423_c0_g2_i1	no_annotation	False	False	1.0	2_Apiocera	2
63	FUSTrFam_10015	Apiocera	Apiocera_parkeri_TRINITY_DN60503_c0_g2_i1	no_annotation	False	False	0.9933624	2_Apiocera	3
64	FUSTrFam_10015	Apiocera	Apiocera_parkeri_TRINITY_DN60503_c0_g1_i1	no_annotation	False	False	0.9933624	2_Apiocera	3
65	FUSTrFam_10015	Apiocera	Apiocera_parkeri_TRINITY_DN60503_c0_g3_i1	no_annotation	False	False	0.9933624	2_Apiocera	3
66	FUSTrFam_10016	Apiocera	Apiocera_parkeri_TRINITY_DN60626_c0_g1_i1	no_annotation	False	False	7.912974e-05	2_Apiocera	2
67	FUSTrFam_10016	Apiocera	Apiocera_parkeri_TRINITY_DN60626_c0_g2_i1	no_annotation	False	False	7.912974e-05	2_Apiocera	2
68	FUSTrFam_10017	Apiocera	Apiocera_parkeri_TRINITY_DN60638_c0_g2_i1	no_annotation	False	False	3.0812486e-09	2_Apiocera	2
69	FUSTrFam_10017	Apiocera	Apiocera_parkeri_TRINITY_DN60638_c0_g1_i1	no_annotation	False	False	3.0812486e-09	2_Apiocera	2
70	FUSTrFam_10018	Apiocera	Apiocera_parkeri_TRINITY_DN60702_c0_g2_i1	no_annotation	False	False	7.097657e-06	2_Apiocera	2
71	FUSTrFam_10018	Apiocera	Apiocera_parkeri_TRINITY_DN60702_c0_g1_i1	no_annotation	False	False	5.651382e-06	2_Apiocera	2
72	FUSTrFam_10019	Apiocera	Apiocera_parkeri_TRINITY_DN60745_c0_g1_i1	no_annotation	False	False	3.6525885e-09	2_Apiocera	2
73	FUSTrFam_10019	Apiocera	Apiocera_parkeri_TRINITY_DN60745_c0_g2_i1	no_annotation	False	False	3.6525885e-09	2_Apiocera	2
74	FUSTrFam_1002	Emedia	Emedia_Trinity_TR33784_c0_g2_i1	no_annotation	False	False	no_prediction	1_3	3
75	FUSTrFam_1002	Philonicus	Philonicus_albiceps_TRINITY_DN26645_c0_g1_i1	no_annotation	False	False	no_prediction	1_3	3
76	FUSTrFam_1002	Tolmerus	Tolmerus_atricapillus_TRINITY_DN11458_c0_g1_i2	no_annotation	False	False	no_prediction	1_3	3
77	FUSTrFam_10020	Apiocera	Apiocera_parkeri_TRINITY_DN60755_c0_g1_i1	no_annotation	False	False	0.30576	2_Apiocera	2
78	FUSTrFam_10020	Apiocera	Apiocera_parkeri_TRINITY_DN60755_c0_g2_i1	no_annotation	False	False	0.30576	2_Apiocera	2
79	FUSTrFam_10021	Apiocera	Apiocera_parkeri_TRINITY_DN60757_c0_g2_i1	no_annotation	False	False	0.537761	2_Apiocera	2
80	FUSTrFam_10021	Apiocera	Apiocera_parkeri_TRINITY_DN60757_c0_g1_i1	no_annotation	False	False	0.537761	2_Apiocera	2
81	FUSTrFam_10022	Apiocera	Apiocera_parkeri_TRINITY_DN60773_c0_g1_i1	no_annotation	False	False	0.02070422	2_Apiocera	2
82	FUSTrFam_10022	Apiocera	Apiocera_parkeri_TRINITY_DN60773_c0_g2_i1	no_annotation	False	False	0.02070422	2_Apiocera	2
83	FUSTrFam_10023	Apiocera	Apiocera_parkeri_TRINITY_DN84335_c0_g1_i1	no_annotation	False	False	1.8984171e-10	2_Apiocera	2
84	FUSTrFam_10023	Apiocera	Apiocera_parkeri_TRINITY_DN6077_c0_g1_i1	no_annotation	False	False	1.07913845e-10	2_Apiocera	2
85	FUSTrFam_10024	Apiocera	Apiocera_parkeri_TRINITY_DN60846_c0_g1_i1	no_annotation	False	False	1.0	2_Apiocera	2
86	FUSTrFam_10024	Apiocera	Apiocera_parkeri_TRINITY_DN60846_c0_g2_i1	no_annotation	False	False	1.0	2_Apiocera	2
87	FUSTrFam_10025	Apiocera	Apiocera_parkeri_TRINITY_DN6093_c0_g1_i1	no_annotation	False	False	1.0	2_Apiocera	2
88	FUSTrFam_10025	Apiocera	Apiocera_parkeri_TRINITY_DN6093_c0_g2_i1	no_annotation	False	False	1.0	2_Apiocera	2
89	FUSTrFam_10026	Apiocera	Apiocera_parkeri_TRINITY_DN61045_c0_g1_i1	no_annotation	False	False	0.06448507	2_Apiocera	2
90	FUSTrFam_10026	Apiocera	Apiocera_parkeri_TRINITY_DN61045_c0_g2_i1	no_annotation	False	False	0.06448507	2_Apiocera	2
91	FUSTrFam_10027	Apiocera	Apiocera_parkeri_TRINITY_DN61082_c0_g1_i1	no_annotation	False	False	0.9994968	2_Apiocera	2
92	FUSTrFam_10027	Apiocera	Apiocera_parkeri_TRINITY_DN61082_c0_g2_i1	no_annotation	False	False	0.9994968	2_Apiocera	2
93	FUSTrFam_10028	Apiocera	Apiocera_parkeri_TRINITY_DN61140_c0_g1_i1	no_annotation	False	False	0.94094783	2_Apiocera	2
94	FUSTrFam_10028	Apiocera	Apiocera_parkeri_TRINITY_DN61140_c0_g2_i1	no_annotation	False	False	0.94094783	2_Apiocera	2
95	FUSTrFam_10029	Apiocera	Apiocera_parkeri_TRINITY_DN61151_c0_g1_i1	no_annotation	False	False	2.5707616e-08	2_Apiocera	2
96	FUSTrFam_10029	Apiocera	Apiocera_parkeri_TRINITY_DN61151_c0_g2_i1	no_annotation	False	False	1.1785718e-06	2_Apiocera	2
97	FUSTrFam_1003	Diogmites	Diogmites_neoternatus_TRINITY_DN3208_c0_g1_i1	no_annotation	False	False	6.9367667e-07	1_3	5
98	FUSTrFam_1003	Tolmerus	Tolmerus_atricapillus_TRINITY_DN11459_c0_g1_i3	no_annotation	False	False	3.002107e-10	1_3	5
99	FUSTrFam_1003	Scleropogon	Scleropogon_duncani_TRINITY_DN4979_c0_g2_i1	no_annotation	False	False	2.6919658e-09	1_3	5
100	FUSTrFam_1003	Philonicus	Philonicus_albiceps_TRINITY_DN9345_c0_g2_i3	no_annotation	False	False	5.5083873e-08	1_3	5
101	FUSTrFam_1003	Emedia	Emedia_Trinity_TR41264_c0_g1_i1	no_annotation	False	False	1.2710873e-10	1_3	5
102	FUSTrFam_10030	Apiocera	Apiocera_parkeri_TRINITY_DN61174_c0_g1_i1	no_annotation	False	False	6.3965313e-06	2_Apiocera	2
103	FUSTrFam_10030	Apiocera	Apiocera_parkeri_TRINITY_DN61174_c0_g2_i1	no_annotation	False	False	6.3965313e-06	2_Apiocera	2
104	FUSTrFam_10031	Apiocera	Apiocera_parkeri_TRINITY_DN61390_c0_g1_i1	no_annotation	False	False	0.00020781986	2_Apiocera	2
105	FUSTrFam_10031	Apiocera	Apiocera_parkeri_TRINITY_DN61390_c0_g2_i1	no_annotation	False	False	0.00020781986	2_Apiocera	2
106	FUSTrFam_10032	Apiocera	Apiocera_parkeri_TRINITY_DN61439_c0_g2_i1	no_annotation	False	False	5.600734e-09	2_Apiocera	2
107	FUSTrFam_10032	Apiocera	Apiocera_parkeri_TRINITY_DN61439_c0_g1_i1	no_annotation	False	False	5.462266e-09	2_Apiocera	2
108	FUSTrFam_10033	Apiocera	Apiocera_parkeri_TRINITY_DN61442_c0_g1_i1	no_annotation	False	False	5.135048e-07	2_Apiocera	2
109	FUSTrFam_10033	Apiocera	Apiocera_parkeri_TRINITY_DN61442_c0_g2_i1	no_annotation	False	False	5.135048e-07	2_Apiocera	2
110	FUSTrFam_10034	Apiocera	Apiocera_parkeri_TRINITY_DN61513_c0_g1_i1	no_annotation	False	False	1.1862155e-09	2_Apiocera	2
111	FUSTrFam_10034	Apiocera	Apiocera_parkeri_TRINITY_DN61513_c0_g2_i1	no_annotation	False	False	7.1217743e-09	2_Apiocera	2
112	FUSTrFam_10035	Apiocera	Apiocera_parkeri_TRINITY_DN61533_c0_g2_i1	no_annotation	False	False	1.085879e-05	2_Apiocera	2
113	FUSTrFam_10035	Apiocera	Apiocera_parkeri_TRINITY_DN61533_c0_g1_i1	no_annotation	False	False	1.085879e-05	2_Apiocera	2
114	FUSTrFam_10036	Apiocera	Apiocera_parkeri_TRINITY_DN61551_c0_g1_i1	no_annotation	False	False	0.9950604	2_Apiocera	2
115	FUSTrFam_10036	Apiocera	Apiocera_parkeri_TRINITY_DN61551_c0_g2_i1	no_annotation	False	False	0.9950604	2_Apiocera	2
116	FUSTrFam_10037	Apiocera	Apiocera_parkeri_TRINITY_DN61559_c0_g2_i1	no_annotation	False	False	0.590266	2_Apiocera	2
117	FUSTrFam_10037	Apiocera	Apiocera_parkeri_TRINITY_DN61559_c0_g1_i1	no_annotation	False	False	0.590266	2_Apiocera	2
118	FUSTrFam_10038	Apiocera	Apiocera_parkeri_TRINITY_DN61581_c0_g2_i1	no_annotation	False	False	1.7885159e-05	2_Apiocera	2
119	FUSTrFam_10038	Apiocera	Apiocera_parkeri_TRINITY_DN61581_c0_g1_i1	no_annotation	False	False	1.7885159e-05	2_Apiocera	2
120	FUSTrFam_10039	Apiocera	Apiocera_parkeri_TRINITY_DN61589_c0_g1_i1	no_annotation	False	False	0.9999989	2_Apiocera	2
121	FUSTrFam_10039	Apiocera	Apiocera_parkeri_TRINITY_DN61589_c0_g2_i1	no_annotation	False	False	0.9999989	2_Apiocera	2
122	FUSTrFam_1004	Tolmerus	Tolmerus_atricapillus_TRINITY_DN11460_c0_g1_i1	no_annotation	False	False	1.9810712e-07	1_3	2
123	FUSTrFam_1004	Emedia	Emedia_Trinity_TR54157_c0_g1_i5	no_annotation	False	False	7.215161e-08	1_3	2
124	FUSTrFam_10040	Apiocera	Apiocera_parkeri_TRINITY_DN61593_c0_g1_i1	no_annotation	False	False	1.6678301e-07	2_Apiocera	2
125	FUSTrFam_10040	Apiocera	Apiocera_parkeri_TRINITY_DN61593_c0_g2_i1	no_annotation	False	False	1.6678301e-07	2_Apiocera	2
126	FUSTrFam_10041	Apiocera	Apiocera_parkeri_TRINITY_DN61682_c0_g2_i1	no_annotation	False	False	0.99975103	2_Apiocera	2
127	FUSTrFam_10041	Apiocera	Apiocera_parkeri_TRINITY_DN61682_c0_g1_i1	no_annotation	False	False	0.9999727	2_Apiocera	2
128	FUSTrFam_10042	Apiocera	Apiocera_parkeri_TRINITY_DN61717_c0_g2_i1	no_annotation	False	False	2.037725e-07	2_Apiocera	2
129	FUSTrFam_10042	Apiocera	Apiocera_parkeri_TRINITY_DN61717_c0_g1_i1	no_annotation	False	False	1.8895186e-07	2_Apiocera	2
130	FUSTrFam_10043	Apiocera	Apiocera_parkeri_TRINITY_DN61761_c0_g1_i1	no_annotation	False	False	1.1495621e-08	2_Apiocera	2
131	FUSTrFam_10043	Apiocera	Apiocera_parkeri_TRINITY_DN61761_c0_g2_i1	no_annotation	False	False	1.1495621e-08	2_Apiocera	2
132	FUSTrFam_10044	Apiocera	Apiocera_parkeri_TRINITY_DN61902_c0_g1_i1	no_annotation	False	False	0.99982893	2_Apiocera	2
133	FUSTrFam_10044	Apiocera	Apiocera_parkeri_TRINITY_DN61902_c0_g2_i1	no_annotation	False	False	0.99982893	2_Apiocera	2
134	FUSTrFam_10045	Apiocera	Apiocera_parkeri_TRINITY_DN6203_c0_g1_i1	no_annotation	False	False	3.5754522e-07	2_Apiocera	2
135	FUSTrFam_10045	Apiocera	Apiocera_parkeri_TRINITY_DN6203_c0_g2_i1	no_annotation	False	False	3.5754522e-07	2_Apiocera	2
136	FUSTrFam_10046	Apiocera	Apiocera_parkeri_TRINITY_DN62042_c0_g3_i1	no_annotation	False	False	1.4241987e-06	2_Apiocera	3
137	FUSTrFam_10046	Apiocera	Apiocera_parkeri_TRINITY_DN62042_c0_g2_i1	no_annotation	False	False	1.4241987e-06	2_Apiocera	3
138	FUSTrFam_10046	Apiocera	Apiocera_parkeri_TRINITY_DN62042_c0_g4_i1	no_annotation	False	False	1.4241987e-06	2_Apiocera	3
139	FUSTrFam_10047	Apiocera	Apiocera_parkeri_TRINITY_DN62101_c0_g1_i1	no_annotation	False	False	0.9624703	2_Apiocera	2
140	FUSTrFam_10047	Apiocera	Apiocera_parkeri_TRINITY_DN62101_c0_g2_i1	no_annotation	False	False	0.9624703	2_Apiocera	2
141	FUSTrFam_10048	Apiocera	Apiocera_parkeri_TRINITY_DN62248_c0_g1_i1	no_annotation	False	False	1.9520316e-08	2_Apiocera	2
142	FUSTrFam_10048	Apiocera	Apiocera_parkeri_TRINITY_DN62248_c0_g2_i1	no_annotation	False	False	1.9520316e-08	2_Apiocera	2
143	FUSTrFam_10049	Apiocera	Apiocera_parkeri_TRINITY_DN62338_c0_g1_i1	no_annotation	False	False	8.616628e-08	2_Apiocera	2
144	FUSTrFam_10049	Apiocera	Apiocera_parkeri_TRINITY_DN62338_c0_g2_i1	no_annotation	False	False	2.932007e-08	2_Apiocera	2
145	FUSTrFam_1005	Eutolmus	Eutolmus_rufibarbisVG_GFZR01025507_1_TSA_Eutolmus_rufibarbis_c8702_g1_i1	no_annotation	False	False	no_prediction	root_1	9
146	FUSTrFam_1005	Scleropogon	Scleropogon_duncani_TRINITY_DN16029_c0_g1_i2	no_annotation	False	False	no_prediction	root_1	9
147	FUSTrFam_1005	Philonicus	Philonicus_albiceps_TRINITY_DN10047_c0_g2_i6	no_annotation	False	False	no_prediction	root_1	9
148	FUSTrFam_1005	Eutolmus	Eutolmus_rufibarbisVG_GFZR01012335_1_TSA_Eutolmus_rufibarbis_c8702_g1_i2	no_annotation	False	False	no_prediction	root_1	9
149	FUSTrFam_1005	Eutolmus	Eutolmus_rufibarbisVG_GFZR01001150_1_TSA_Eutolmus_rufibarbis_c8702_g1_i3	no_annotation	False	False	no_prediction	root_1	9
150	FUSTrFam_1005	Tolmerus	Tolmerus_atricapillus_TRINITY_DN11461_c0_g1_i6	no_annotation	False	False	no_prediction	root_1	9
151	FUSTrFam_1005	Emedia	Emedia_Trinity_TR48742_c1_g1_i3	no_annotation	False	False	no_prediction	root_1	9
152	FUSTrFam_1005	Apiocera	Apiocera_parkeri_TRINITY_DN90682_c0_g1_i4	no_annotation	False	False	no_prediction	root_1	9
153	FUSTrFam_1005	Proctanthus	Proctanthus_coquilletti_TRINITY_DN9299_c1_g1_i2	no_annotation	False	False	no_prediction	root_1	9
154	FUSTrFam_10050	Apiocera	Apiocera_parkeri_TRINITY_DN62464_c1_g2_i1	no_annotation	False	False	1.1185035e-08	2_Apiocera	2
155	FUSTrFam_10050	Apiocera	Apiocera_parkeri_TRINITY_DN62464_c1_g1_i1	no_annotation	False	False	1.1185035e-08	2_Apiocera	2
156	FUSTrFam_10051	Apiocera	Apiocera_parkeri_TRINITY_DN95007_c0_g4_i1	no_annotation	False	False	2.4158533e-09	2_Apiocera	2
157	FUSTrFam_10051	Apiocera	Apiocera_parkeri_TRINITY_DN62532_c0_g1_i1	no_annotation	False	False	1.9821457e-06	2_Apiocera	2
158	FUSTrFam_10052	Apiocera	Apiocera_parkeri_TRINITY_DN62558_c0_g1_i1	no_annotation	False	False	6.6218625e-08	2_Apiocera	4
159	FUSTrFam_10052	Apiocera	Apiocera_parkeri_TRINITY_DN62558_c0_g3_i1	no_annotation	False	False	6.6218625e-08	2_Apiocera	4
160	FUSTrFam_10052	Apiocera	Apiocera_parkeri_TRINITY_DN62558_c0_g2_i1	no_annotation	False	False	6.6218625e-08	2_Apiocera	4
161	FUSTrFam_10052	Apiocera	Apiocera_parkeri_TRINITY_DN62558_c0_g4_i1	no_annotation	False	False	6.6218625e-08	2_Apiocera	4
162	FUSTrFam_10053	Apiocera	Apiocera_parkeri_TRINITY_DN62572_c0_g1_i1	no_annotation	False	False	2.8124147e-09	2_Apiocera	2
163	FUSTrFam_10053	Apiocera	Apiocera_parkeri_TRINITY_DN62572_c0_g2_i1	no_annotation	False	False	2.8124147e-09	2_Apiocera	2
164	FUSTrFam_10054	Apiocera	Apiocera_parkeri_TRINITY_DN6265_c0_g1_i1	no_annotation	False	False	1.2464636e-05	2_Apiocera	2
165	FUSTrFam_10054	Apiocera	Apiocera_parkeri_TRINITY_DN6265_c0_g2_i1	no_annotation	False	False	1.2464636e-05	2_Apiocera	2
166	FUSTrFam_10055	Apiocera	Apiocera_parkeri_TRINITY_DN62670_c0_g1_i1	no_annotation	False	False	2.0208034e-05	2_Apiocera	2
167	FUSTrFam_10055	Apiocera	Apiocera_parkeri_TRINITY_DN62670_c0_g2_i1	no_annotation	False	False	2.0208034e-05	2_Apiocera	2
168	FUSTrFam_10056	Apiocera	Apiocera_parkeri_TRINITY_DN62674_c0_g2_i1	no_annotation	False	False	1.8846436e-09	2_Apiocera	2
169	FUSTrFam_10056	Apiocera	Apiocera_parkeri_TRINITY_DN62674_c0_g3_i1	no_annotation	False	False	4.072488e-09	2_Apiocera	2
170	FUSTrFam_10057	Apiocera	Apiocera_parkeri_TRINITY_DN62720_c0_g2_i1	no_annotation	False	False	1.986771e-10	2_Apiocera	2
171	FUSTrFam_10057	Apiocera	Apiocera_parkeri_TRINITY_DN62720_c0_g1_i1	no_annotation	False	False	1.5529726e-10	2_Apiocera	2
172	FUSTrFam_10058	Apiocera	Apiocera_parkeri_TRINITY_DN62733_c0_g1_i1	no_annotation	False	False	5.6465643e-10	2_Apiocera	2
173	FUSTrFam_10058	Apiocera	Apiocera_parkeri_TRINITY_DN62733_c0_g2_i1	no_annotation	False	False	3.503271e-10	2_Apiocera	2
174	FUSTrFam_10059	Apiocera	Apiocera_parkeri_TRINITY_DN62770_c1_g1_i1	no_annotation	False	False	3.2222547e-09	2_Apiocera	2
175	FUSTrFam_10059	Apiocera	Apiocera_parkeri_TRINITY_DN62770_c1_g2_i1	no_annotation	False	False	3.2222547e-09	2_Apiocera	2
176	FUSTrFam_1006	Machimus	Machimus_arthriticusVG_GFZQ01001444_1_TSA_Machimus_arthriticus_c10109_g1_i4	no_annotation	False	False	no_prediction	root_1	7
177	FUSTrFam_1006	Tolmerus	Tolmerus_atricapillus_TRINITY_DN11462_c1_g1_i1	no_annotation	False	False	no_prediction	root_1	7
178	FUSTrFam_1006	Mydas	Mydas_clavatus_TRINITY_DN16908_c0_g1_i2	no_annotation	False	False	no_prediction	root_1	7
179	FUSTrFam_1006	Apiocera	Apiocera_parkeri_TRINITY_DN81244_c0_g1_i1	no_annotation	False	False	no_prediction	root_1	7
180	FUSTrFam_1006	Philonicus	Philonicus_albiceps_TRINITY_DN11168_c0_g1_i2	no_annotation	False	False	no_prediction	root_1	7
181	FUSTrFam_1006	Scleropogon	Scleropogon_duncani_TRINITY_DN13739_c0_g1_i2	no_annotation	False	False	no_prediction	root_1	7
182	FUSTrFam_1006	Proctanthus	Proctanthus_coquilletti_TRINITY_DN8937_c1_g1_i1	no_annotation	False	False	no_prediction	root_1	7
183	FUSTrFam_10060	Apiocera	Apiocera_parkeri_TRINITY_DN62827_c0_g2_i1	no_annotation	False	False	0.9999968	2_Apiocera	2
184	FUSTrFam_10060	Apiocera	Apiocera_parkeri_TRINITY_DN62827_c0_g1_i1	no_annotation	False	False	0.9999968	2_Apiocera	2
185	FUSTrFam_10061	Apiocera	Apiocera_parkeri_TRINITY_DN62881_c0_g2_i1	no_annotation	False	False	1.2785892e-09	2_Apiocera	2
186	FUSTrFam_10061	Apiocera	Apiocera_parkeri_TRINITY_DN62881_c0_g1_i1	no_annotation	False	False	1.2785892e-09	2_Apiocera	2
187	FUSTrFam_10062	Apiocera	Apiocera_parkeri_TRINITY_DN62882_c0_g2_i1	no_annotation	False	False	1.5407126e-08	2_Apiocera	2
188	FUSTrFam_10062	Apiocera	Apiocera_parkeri_TRINITY_DN62882_c0_g1_i1	no_annotation	False	False	1.8901776e-08	2_Apiocera	2
189	FUSTrFam_10063	Apiocera	Apiocera_parkeri_TRINITY_DN62911_c0_g1_i1	no_annotation	False	False	0.00030059114	2_Apiocera	2
190	FUSTrFam_10063	Apiocera	Apiocera_parkeri_TRINITY_DN62911_c0_g2_i1	no_annotation	False	False	1.0359055e-05	2_Apiocera	2
191	FUSTrFam_10064	Apiocera	Apiocera_parkeri_TRINITY_DN62924_c1_g2_i1	no_annotation	False	False	7.3914e-07	2_Apiocera	2
192	FUSTrFam_10064	Apiocera	Apiocera_parkeri_TRINITY_DN62924_c1_g1_i1	no_annotation	False	False	7.3914e-07	2_Apiocera	2
193	FUSTrFam_10065	Apiocera	Apiocera_parkeri_TRINITY_DN62947_c0_g1_i1	no_annotation	False	False	0.9702411	2_Apiocera	2
194	FUSTrFam_10065	Apiocera	Apiocera_parkeri_TRINITY_DN62947_c0_g2_i1	no_annotation	False	False	0.9702411	2_Apiocera	2
195	FUSTrFam_10066	Apiocera	Apiocera_parkeri_TRINITY_DN62954_c0_g4_i1	no_annotation	False	False	0.025704889	2_Apiocera	13
196	FUSTrFam_10066	Apiocera	Apiocera_parkeri_TRINITY_DN62954_c0_g9_i1	no_annotation	False	False	0.025704889	2_Apiocera	13
197	FUSTrFam_10066	Apiocera	Apiocera_parkeri_TRINITY_DN62954_c0_g5_i1	no_annotation	False	False	0.025704889	2_Apiocera	13
198	FUSTrFam_10066	Apiocera	Apiocera_parkeri_TRINITY_DN62954_c0_g10_i1	no_annotation	False	False	0.025704889	2_Apiocera	13
199	FUSTrFam_10066	Apiocera	Apiocera_parkeri_TRINITY_DN62954_c0_g11_i1	no_annotation	False	False	0.025704889	2_Apiocera	13
200	FUSTrFam_10066	Apiocera	Apiocera_parkeri_TRINITY_DN62954_c0_g3_i1	no_annotation	False	False	0.025704889	2_Apiocera	13
201	FUSTrFam_10066	Apiocera	Apiocera_parkeri_TRINITY_DN62954_c0_g13_i1	no_annotation	False	False	0.025704889	2_Apiocera	13
202	FUSTrFam_10066	Apiocera	Apiocera_parkeri_TRINITY_DN62954_c0_g14_i1	no_annotation	False	False	0.025704889	2_Apiocera	13
203	FUSTrFam_10066	Apiocera	Apiocera_parkeri_TRINITY_DN62954_c0_g2_i1	no_annotation	False	False	0.025704889	2_Apiocera	13
204	FUSTrFam_10066	Apiocera	Apiocera_parkeri_TRINITY_DN62954_c0_g6_i1	no_annotation	False	False	0.025704889	2_Apiocera	13
205	FUSTrFam_10066	Apiocera	Apiocera_parkeri_TRINITY_DN62954_c0_g7_i1	no_annotation	False	False	0.025704889	2_Apiocera	13
206	FUSTrFam_10066	Apiocera	Apiocera_parkeri_TRINITY_DN62954_c0_g12_i1	no_annotation	False	False	0.025704889	2_Apiocera	13
207	FUSTrFam_10066	Apiocera	Apiocera_parkeri_TRINITY_DN62954_c0_g8_i1	no_annotation	False	False	0.025704889	2_Apiocera	13
208	FUSTrFam_10067	Apiocera	Apiocera_parkeri_TRINITY_DN63041_c0_g2_i1	no_annotation	False	False	2.1988889e-08	2_Apiocera	2
209	FUSTrFam_10067	Apiocera	Apiocera_parkeri_TRINITY_DN63041_c0_g1_i1	no_annotation	False	False	2.1988889e-08	2_Apiocera	2
210	FUSTrFam_10068	Apiocera	Apiocera_parkeri_TRINITY_DN63078_c0_g2_i1	no_annotation	False	False	2.2891088e-06	2_Apiocera	2
211	FUSTrFam_10068	Apiocera	Apiocera_parkeri_TRINITY_DN63078_c0_g1_i1	no_annotation	False	False	2.2891088e-06	2_Apiocera	2
212	FUSTrFam_10069	Apiocera	Apiocera_parkeri_TRINITY_DN63090_c0_g2_i1	no_annotation	False	False	0.9993136	2_Apiocera	3
213	FUSTrFam_10069	Apiocera	Apiocera_parkeri_TRINITY_DN63090_c0_g1_i1	no_annotation	False	False	0.9993136	2_Apiocera	3
214	FUSTrFam_10069	Apiocera	Apiocera_parkeri_TRINITY_DN63090_c0_g3_i1	no_annotation	False	False	0.9993136	2_Apiocera	3
215	FUSTrFam_1007	Philonicus	Philonicus_albiceps_TRINITY_DN8060_c0_g1_i1	no_annotation	False	False	7.3242134e-08	root_1	15
216	FUSTrFam_1007	Machimus	Machimus_arthriticusVG_GFZQ01003639_1_TSA_Machimus_arthriticus_c11407_g1_i2	no_annotation	False	False	7.3242134e-08	root_1	15
217	FUSTrFam_1007	Apiocera	Apiocera_parkeri_TRINITY_DN86343_c0_g1_i5	no_annotation	False	False	2.0799985e-10	root_1	15
218	FUSTrFam_1007	Eutolmus	Eutolmus_rufibarbisVG_GFZR01006706_1_TSA_Eutolmus_rufibarbis_c8011_g1_i4	no_annotation	False	False	6.637302e-08	root_1	15
219	FUSTrFam_1007	Scleropogon	Scleropogon_duncani_TRINITY_DN13510_c0_g1_i2	no_annotation	False	False	1.6783225e-07	root_1	15
220	FUSTrFam_1007	Diogmites	Diogmites_neoternatus_TRINITY_DN5774_c1_g1_i1	no_annotation	False	False	1.0631185e-06	root_1	15
221	FUSTrFam_1007	Machimus	Machimus_arthriticusVG_GFZQ01027971_1_TSA_Machimus_arthriticus_c11407_g1_i3	no_annotation	False	False	7.3242134e-08	root_1	15
222	FUSTrFam_1007	Machimus	Machimus_arthriticusVG_GFZQ01014480_1_TSA_Machimus_arthriticus_c11407_g1_i1	no_annotation	False	False	9.215302e-11	root_1	15
223	FUSTrFam_1007	Emedia	Emedia_Trinity_TR28594_c0_g1_i3	no_annotation	False	False	7.465691e-09	root_1	15
224	FUSTrFam_1007	Mydas	Mydas_clavatus_TRINITY_DN16921_c1_g1_i3	no_annotation	False	False	1.5068005e-07	root_1	15
225	FUSTrFam_1007	Eutolmus	Eutolmus_rufibarbisVG_GFZR01008128_1_TSA_Eutolmus_rufibarbis_c8011_g1_i1	no_annotation	False	False	9.216884e-11	root_1	15
226	FUSTrFam_1007	Tolmerus	Tolmerus_atricapillus_TRINITY_DN11463_c1_g1_i1	no_annotation	False	False	2.7493583e-08	root_1	15
227	FUSTrFam_1007	Eutolmus	Eutolmus_rufibarbisVG_GFZR01019319_1_TSA_Eutolmus_rufibarbis_c8011_g1_i2	no_annotation	False	False	6.637302e-08	root_1	15
228	FUSTrFam_1007	Proctanthus	Proctanthus_coquilletti_TRINITY_DN7519_c0_g1_i3	no_annotation	False	False	4.5978363e-10	root_1	15
229	FUSTrFam_1007	Eutolmus	Eutolmus_rufibarbisVG_GFZR01025954_1_TSA_Eutolmus_rufibarbis_c8011_g1_i3	no_annotation	False	False	6.637302e-08	root_1	15
230	FUSTrFam_10070	Apiocera	Apiocera_parkeri_TRINITY_DN63159_c0_g3_i1	no_annotation	False	False	0.1539362	2_Apiocera	2
231	FUSTrFam_10070	Apiocera	Apiocera_parkeri_TRINITY_DN63159_c0_g1_i1	no_annotation	False	False	0.1539362	2_Apiocera	2
232	FUSTrFam_10071	Apiocera	Apiocera_parkeri_TRINITY_DN63170_c0_g1_i1	no_annotation	False	False	9.815416e-08	2_Apiocera	2
233	FUSTrFam_10071	Apiocera	Apiocera_parkeri_TRINITY_DN63170_c0_g2_i1	no_annotation	False	False	9.815416e-08	2_Apiocera	2
234	FUSTrFam_10072	Apiocera	Apiocera_parkeri_TRINITY_DN63173_c0_g2_i1	no_annotation	False	False	0.9999993	2_Apiocera	2
235	FUSTrFam_10072	Apiocera	Apiocera_parkeri_TRINITY_DN63173_c0_g1_i1	no_annotation	False	False	0.9999993	2_Apiocera	2
236	FUSTrFam_10073	Apiocera	Apiocera_parkeri_TRINITY_DN63291_c0_g1_i1	no_annotation	False	False	4.8847137e-06	2_Apiocera	2
237	FUSTrFam_10073	Apiocera	Apiocera_parkeri_TRINITY_DN63291_c0_g2_i1	no_annotation	False	False	4.8847137e-06	2_Apiocera	2
238	FUSTrFam_10074	Apiocera	Apiocera_parkeri_TRINITY_DN6335_c0_g1_i1	no_annotation	False	False	0.9747683	2_Apiocera	2
239	FUSTrFam_10074	Apiocera	Apiocera_parkeri_TRINITY_DN6335_c0_g2_i1	no_annotation	False	False	0.99955136	2_Apiocera	2
240	FUSTrFam_10075	Apiocera	Apiocera_parkeri_TRINITY_DN63562_c0_g3_i1	no_annotation	False	False	0.99984336	2_Apiocera	3
241	FUSTrFam_10075	Apiocera	Apiocera_parkeri_TRINITY_DN63562_c0_g2_i1	no_annotation	False	False	0.99984336	2_Apiocera	3
242	FUSTrFam_10075	Apiocera	Apiocera_parkeri_TRINITY_DN63562_c0_g1_i1	no_annotation	False	False	0.99984336	2_Apiocera	3
243	FUSTrFam_10076	Apiocera	Apiocera_parkeri_TRINITY_DN63577_c0_g2_i1	no_annotation	False	False	0.043929484	2_Apiocera	2
244	FUSTrFam_10076	Apiocera	Apiocera_parkeri_TRINITY_DN63577_c0_g1_i1	no_annotation	False	False	5.223234e-05	2_Apiocera	2
245	FUSTrFam_10077	Apiocera	Apiocera_parkeri_TRINITY_DN63578_c0_g1_i1	no_annotation	False	False	6.185353e-05	2_Apiocera	2
246	FUSTrFam_10077	Apiocera	Apiocera_parkeri_TRINITY_DN63578_c0_g2_i1	no_annotation	False	False	0.77797335	2_Apiocera	2
247	FUSTrFam_10078	Apiocera	Apiocera_parkeri_TRINITY_DN63621_c0_g1_i1	no_annotation	False	False	0.00065722974	2_Apiocera	2
248	FUSTrFam_10078	Apiocera	Apiocera_parkeri_TRINITY_DN63621_c0_g2_i1	no_annotation	False	False	0.00012563475	2_Apiocera	2
249	FUSTrFam_10079	Apiocera	Apiocera_parkeri_TRINITY_DN63633_c0_g1_i1	no_annotation	False	False	1.9065375e-05	2_Apiocera	3
250	FUSTrFam_10079	Apiocera	Apiocera_parkeri_TRINITY_DN93936_c1_g4_i2	no_annotation	False	False	1.7110491e-09	2_Apiocera	3
251	FUSTrFam_10079	Apiocera	Apiocera_parkeri_TRINITY_DN63633_c0_g2_i1	no_annotation	False	False	1.9065375e-05	2_Apiocera	3
252	FUSTrFam_1008	Proctanthus	Proctanthus_coquilletti_TRINITY_DN8953_c0_g1_i1	no_annotation	False	False	no_prediction	1_3	6
253	FUSTrFam_1008	Philonicus	Philonicus_albiceps_TRINITY_DN12720_c0_g1_i1	no_annotation	False	False	no_prediction	1_3	6
254	FUSTrFam_1008	Eutolmus	Eutolmus_rufibarbisVG_GFZR01026930_1_TSA_Eutolmus_rufibarbis_c8625_g1_i1	no_annotation	False	False	no_prediction	1_3	6
255	FUSTrFam_1008	Emedia	Emedia_Trinity_TR538_c0_g1_i1	no_annotation	False	False	no_prediction	1_3	6
256	FUSTrFam_1008	Tolmerus	Tolmerus_atricapillus_TRINITY_DN11464_c0_g1_i2	no_annotation	False	False	no_prediction	1_3	6
257	FUSTrFam_1008	Machimus	Machimus_arthriticusVG_GFZQ01006019_1_TSA_Machimus_arthriticus_c12213_g1_i1	no_annotation	False	False	no_prediction	1_3	6
258	FUSTrFam_10080	Apiocera	Apiocera_parkeri_TRINITY_DN63641_c0_g2_i1	no_annotation	False	False	0.75363576	2_Apiocera	2
259	FUSTrFam_10080	Apiocera	Apiocera_parkeri_TRINITY_DN63641_c0_g1_i1	no_annotation	False	False	0.4090464	2_Apiocera	2
260	FUSTrFam_10081	Apiocera	Apiocera_parkeri_TRINITY_DN63644_c0_g2_i1	no_annotation	False	False	4.02222e-08	2_Apiocera	2
261	FUSTrFam_10081	Apiocera	Apiocera_parkeri_TRINITY_DN63644_c0_g1_i1	no_annotation	False	False	4.7697856e-08	2_Apiocera	2
262	FUSTrFam_10082	Apiocera	Apiocera_parkeri_TRINITY_DN63676_c0_g1_i1	no_annotation	False	False	0.9966703	2_Apiocera	2
263	FUSTrFam_10082	Apiocera	Apiocera_parkeri_TRINITY_DN63676_c0_g2_i1	no_annotation	False	False	0.9966703	2_Apiocera	2
264	FUSTrFam_10083	Apiocera	Apiocera_parkeri_TRINITY_DN63800_c0_g2_i1	no_annotation	False	False	0.16705923	2_Apiocera	2
265	FUSTrFam_10083	Apiocera	Apiocera_parkeri_TRINITY_DN63800_c0_g1_i1	no_annotation	False	False	0.16705923	2_Apiocera	2
266	FUSTrFam_10084	Apiocera	Apiocera_parkeri_TRINITY_DN6395_c0_g2_i1	no_annotation	False	False	6.711626e-11	2_Apiocera	2
267	FUSTrFam_10084	Apiocera	Apiocera_parkeri_TRINITY_DN6395_c0_g1_i1	no_annotation	False	False	6.711626e-11	2_Apiocera	2
268	FUSTrFam_10085	Apiocera	Apiocera_parkeri_TRINITY_DN64080_c0_g1_i1	no_annotation	False	False	0.99999976	2_Apiocera	2
269	FUSTrFam_10085	Apiocera	Apiocera_parkeri_TRINITY_DN64080_c0_g2_i1	no_annotation	False	False	0.99999976	2_Apiocera	2
270	FUSTrFam_10086	Apiocera	Apiocera_parkeri_TRINITY_DN64092_c0_g1_i1	no_annotation	False	False	2.2974712e-07	2_Apiocera	2
271	FUSTrFam_10086	Apiocera	Apiocera_parkeri_TRINITY_DN64092_c0_g2_i1	no_annotation	False	False	2.2974712e-07	2_Apiocera	2
272	FUSTrFam_10087	Apiocera	Apiocera_parkeri_TRINITY_DN64246_c0_g1_i1	no_annotation	False	False	4.153906e-08	2_Apiocera	2
273	FUSTrFam_10087	Apiocera	Apiocera_parkeri_TRINITY_DN64246_c0_g2_i1	no_annotation	False	False	3.7652022e-08	2_Apiocera	2
274	FUSTrFam_10088	Apiocera	Apiocera_parkeri_TRINITY_DN64405_c0_g1_i1	no_annotation	False	False	0.999998	2_Apiocera	2
275	FUSTrFam_10088	Apiocera	Apiocera_parkeri_TRINITY_DN64405_c0_g2_i1	no_annotation	False	False	0.999998	2_Apiocera	2
276	FUSTrFam_10089	Apiocera	Apiocera_parkeri_TRINITY_DN64646_c0_g3_i1	no_annotation	False	False	0.9999995	2_Apiocera	2
277	FUSTrFam_10089	Apiocera	Apiocera_parkeri_TRINITY_DN64646_c0_g2_i1	no_annotation	False	False	0.9999995	2_Apiocera	2
278	FUSTrFam_1009	Emedia	Emedia_Trinity_TR54762_c0_g1_i1	no_annotation	False	False	no_prediction	1_3	3
279	FUSTrFam_1009	Philonicus	Philonicus_albiceps_TRINITY_DN11621_c0_g1_i1	no_annotation	False	False	no_prediction	1_3	3
280	FUSTrFam_1009	Tolmerus	Tolmerus_atricapillus_TRINITY_DN11465_c0_g2_i1	no_annotation	False	False	no_prediction	1_3	3
281	FUSTrFam_10090	Apiocera	Apiocera_parkeri_TRINITY_DN64720_c0_g1_i1	no_annotation	False	False	0.9999993	2_Apiocera	2
282	FUSTrFam_10090	Apiocera	Apiocera_parkeri_TRINITY_DN64720_c0_g2_i1	no_annotation	False	False	0.9999993	2_Apiocera	2
283	FUSTrFam_10091	Apiocera	Apiocera_parkeri_TRINITY_DN64729_c0_g1_i1	no_annotation	False	False	2.6002992e-05	2_Apiocera	2
284	FUSTrFam_10091	Apiocera	Apiocera_parkeri_TRINITY_DN64729_c0_g2_i1	no_annotation	False	False	2.6002992e-05	2_Apiocera	2
285	FUSTrFam_10092	Apiocera	Apiocera_parkeri_TRINITY_DN64806_c0_g1_i1	no_annotation	False	False	0.0031311025	2_Apiocera	2
286	FUSTrFam_10092	Apiocera	Apiocera_parkeri_TRINITY_DN64806_c0_g2_i1	no_annotation	False	False	0.0031311025	2_Apiocera	2
287	FUSTrFam_10093	Apiocera	Apiocera_parkeri_TRINITY_DN64810_c0_g2_i1	no_annotation	False	False	0.99999976	2_Apiocera	2
288	FUSTrFam_10093	Apiocera	Apiocera_parkeri_TRINITY_DN64810_c0_g1_i1	no_annotation	False	False	0.99999976	2_Apiocera	2
289	FUSTrFam_10094	Apiocera	Apiocera_parkeri_TRINITY_DN64828_c0_g1_i1	no_annotation	False	False	1.6459236e-09	2_Apiocera	2
290	FUSTrFam_10094	Apiocera	Apiocera_parkeri_TRINITY_DN64828_c0_g2_i1	no_annotation	False	False	1.6459236e-09	2_Apiocera	2
291	FUSTrFam_10095	Apiocera	Apiocera_parkeri_TRINITY_DN6493_c0_g1_i1	no_annotation	False	False	0.9985103	2_Apiocera	3
292	FUSTrFam_10095	Apiocera	Apiocera_parkeri_TRINITY_DN7191_c0_g1_i1	no_annotation	False	False	0.41738012	2_Apiocera	3
293	FUSTrFam_10095	Apiocera	Apiocera_parkeri_TRINITY_DN84252_c0_g1_i2	no_annotation	False	False	0.9999999	2_Apiocera	3
294	FUSTrFam_10096	Apiocera	Apiocera_parkeri_TRINITY_DN6496_c0_g1_i1	no_annotation	False	False	0.0006581311	2_Apiocera	2
295	FUSTrFam_10096	Apiocera	Apiocera_parkeri_TRINITY_DN6496_c0_g2_i1	no_annotation	False	False	0.0006581311	2_Apiocera	2
296	FUSTrFam_10097	Apiocera	Apiocera_parkeri_TRINITY_DN65026_c0_g1_i1	no_annotation	False	False	0.1246131	2_Apiocera	2
297	FUSTrFam_10097	Apiocera	Apiocera_parkeri_TRINITY_DN65026_c0_g2_i1	no_annotation	False	False	0.1246131	2_Apiocera	2
298	FUSTrFam_10098	Diogmites	Diogmites_neoternatus_TRINITY_DN5026_c0_g1_i1	no_annotation	False	False	8.151834e-09	root_1	2
299	FUSTrFam_10098	Apiocera	Apiocera_parkeri_TRINITY_DN65030_c0_g2_i1	no_annotation	False	False	1.008237e-08	root_1	2
300	FUSTrFam_10099	Apiocera	Apiocera_parkeri_TRINITY_DN6512_c0_g2_i1	no_annotation	False	False	1.1641804e-08	2_Apiocera	2
301	FUSTrFam_10099	Apiocera	Apiocera_parkeri_TRINITY_DN6512_c0_g1_i1	no_annotation	False	False	1.1641804e-08	2_Apiocera	2
302	FUSTrFam_101	Tolmerus	Tolmerus_atricapillus_TRINITY_DN10141_c0_g1_i1	no_annotation	False	False	no_prediction	root_1	7
303	FUSTrFam_101	Eutolmus	Eutolmus_rufibarbisVG_GFZR01023783_1_TSA_Eutolmus_rufibarbis_c6312_g1_i2	no_annotation	False	False	no_prediction	root_1	7
304	FUSTrFam_101	Emedia	Emedia_Trinity_TR21425_c0_g2_i1	no_annotation	False	False	no_prediction	root_1	7
305	FUSTrFam_101	Philonicus	Philonicus_albiceps_TRINITY_DN12423_c0_g2_i1	no_annotation	False	False	no_prediction	root_1	7
306	FUSTrFam_101	Mydas	Mydas_clavatus_TRINITY_DN18561_c0_g1_i13	no_annotation	False	False	no_prediction	root_1	7
307	FUSTrFam_101	Apiocera	Apiocera_parkeri_TRINITY_DN85348_c0_g1_i1	no_annotation	False	False	no_prediction	root_1	7
308	FUSTrFam_101	Eutolmus	Eutolmus_rufibarbisVG_GFZR01010479_1_TSA_Eutolmus_rufibarbis_c6312_g1_i3	no_annotation	False	False	no_prediction	root_1	7
309	FUSTrFam_1010	Philonicus	Philonicus_albiceps_TRINITY_DN10098_c0_g1_i1	no_annotation	False	False	no_prediction	3_7	5
310	FUSTrFam_1010	Proctanthus	Proctanthus_coquilletti_TRINITY_DN7790_c0_g1_i2	no_annotation	False	False	no_prediction	3_7	5
311	FUSTrFam_1010	Machimus	Machimus_arthriticusVG_GFZQ01013559_1_TSA_Machimus_arthriticus_c7809_g1_i1	no_annotation	False	False	no_prediction	3_7	5
312	FUSTrFam_1010	Eutolmus	Eutolmus_rufibarbisVG_GFZR01008451_1_TSA_Eutolmus_rufibarbis_c45653_g1_i1	no_annotation	False	False	no_prediction	3_7	5
313	FUSTrFam_1010	Tolmerus	Tolmerus_atricapillus_TRINITY_DN11466_c0_g1_i1	no_annotation	False	False	no_prediction	3_7	5
314	FUSTrFam_10100	Apiocera	Apiocera_parkeri_TRINITY_DN65165_c0_g2_i1	no_annotation	False	False	0.00021280657	2_Apiocera	2
315	FUSTrFam_10100	Apiocera	Apiocera_parkeri_TRINITY_DN65165_c0_g1_i1	no_annotation	False	False	0.00021280657	2_Apiocera	2
316	FUSTrFam_10101	Apiocera	Apiocera_parkeri_TRINITY_DN65180_c0_g2_i1	no_annotation	False	False	0.9951314	2_Apiocera	3
317	FUSTrFam_10101	Apiocera	Apiocera_parkeri_TRINITY_DN65180_c0_g1_i1	no_annotation	False	False	0.9951314	2_Apiocera	3
318	FUSTrFam_10101	Apiocera	Apiocera_parkeri_TRINITY_DN65180_c0_g3_i1	no_annotation	False	False	0.9951314	2_Apiocera	3
319	FUSTrFam_10102	Apiocera	Apiocera_parkeri_TRINITY_DN65201_c0_g1_i1	no_annotation	False	False	3.0591018e-05	2_Apiocera	2
320	FUSTrFam_10102	Apiocera	Apiocera_parkeri_TRINITY_DN65201_c0_g2_i1	no_annotation	False	False	0.10975524	2_Apiocera	2
321	FUSTrFam_10103	Apiocera	Apiocera_parkeri_TRINITY_DN65282_c1_g1_i1	no_annotation	False	False	3.0326799e-09	2_Apiocera	2
322	FUSTrFam_10103	Apiocera	Apiocera_parkeri_TRINITY_DN65282_c1_g2_i1	no_annotation	False	False	3.0326799e-09	2_Apiocera	2
323	FUSTrFam_10104	Apiocera	Apiocera_parkeri_TRINITY_DN65314_c0_g1_i1	no_annotation	False	False	0.47368687	2_Apiocera	2
324	FUSTrFam_10104	Apiocera	Apiocera_parkeri_TRINITY_DN65314_c0_g2_i1	no_annotation	False	False	0.9559125	2_Apiocera	2
325	FUSTrFam_10105	Apiocera	Apiocera_parkeri_TRINITY_DN65330_c0_g1_i1	no_annotation	False	False	1.309939e-09	2_Apiocera	2
326	FUSTrFam_10105	Apiocera	Apiocera_parkeri_TRINITY_DN93257_c4_g3_i2	no_annotation	False	False	9.122119e-09	2_Apiocera	2
327	FUSTrFam_10106	Apiocera	Apiocera_parkeri_TRINITY_DN65399_c0_g1_i1	no_annotation	False	False	2.2632692e-08	2_Apiocera	2
328	FUSTrFam_10106	Apiocera	Apiocera_parkeri_TRINITY_DN65399_c0_g2_i1	no_annotation	False	False	2.2632692e-08	2_Apiocera	2
329	FUSTrFam_10107	Apiocera	Apiocera_parkeri_TRINITY_DN88072_c0_g1_i1	no_annotation	False	False	1.5405031e-09	2_Apiocera	4
330	FUSTrFam_10107	Apiocera	Apiocera_parkeri_TRINITY_DN96029_c5_g2_i1	no_annotation	False	False	3.6073973e-07	2_Apiocera	4
331	FUSTrFam_10107	Apiocera	Apiocera_parkeri_TRINITY_DN65478_c0_g1_i1	no_annotation	False	False	1.4576632e-08	2_Apiocera	4
332	FUSTrFam_10107	Apiocera	Apiocera_parkeri_TRINITY_DN90619_c3_g1_i2	no_annotation	False	False	5.5941256e-09	2_Apiocera	4
333	FUSTrFam_10108	Apiocera	Apiocera_parkeri_TRINITY_DN65663_c0_g2_i1	no_annotation	False	False	3.0227225e-06	2_Apiocera	2
334	FUSTrFam_10108	Apiocera	Apiocera_parkeri_TRINITY_DN65663_c0_g1_i1	no_annotation	False	False	3.0227225e-06	2_Apiocera	2
335	FUSTrFam_10109	Apiocera	Apiocera_parkeri_TRINITY_DN65698_c0_g3_i1	no_annotation	False	False	1.13110474e-07	2_Apiocera	3
336	FUSTrFam_10109	Apiocera	Apiocera_parkeri_TRINITY_DN65698_c0_g1_i1	no_annotation	False	False	1.13110474e-07	2_Apiocera	3
337	FUSTrFam_10109	Apiocera	Apiocera_parkeri_TRINITY_DN65698_c0_g2_i1	no_annotation	False	False	1.13110474e-07	2_Apiocera	3
338	FUSTrFam_1011	Tolmerus	Tolmerus_atricapillus_TRINITY_DN11467_c0_g2_i2	no_annotation	False	False	1.390931e-07	7_8	4
339	FUSTrFam_1011	Philonicus	Philonicus_albiceps_TRINITY_DN8222_c0_g2_i2	no_annotation	False	False	2.634584e-07	7_8	4
340	FUSTrFam_1011	Machimus	Machimus_arthriticusVG_GFZQ01012467_1_TSA_Machimus_arthriticus_c9038_g1_i2	no_annotation	False	False	1.595512e-07	7_8	4
341	FUSTrFam_1011	Eutolmus	Eutolmus_rufibarbisVG_GFZR01021554_1_TSA_Eutolmus_rufibarbis_c5297_g1_i2	no_annotation	False	False	1.595512e-07	7_8	4
342	FUSTrFam_10110	Apiocera	Apiocera_parkeri_TRINITY_DN65815_c0_g1_i1	no_annotation	False	False	6.037463e-10	2_Apiocera	3
343	FUSTrFam_10110	Apiocera	Apiocera_parkeri_TRINITY_DN87962_c0_g5_i4	no_annotation	False	False	3.6849573e-10	2_Apiocera	3
344	FUSTrFam_10110	Apiocera	Apiocera_parkeri_TRINITY_DN65815_c0_g2_i1	no_annotation	False	False	4.9749654e-10	2_Apiocera	3
345	FUSTrFam_10111	Apiocera	Apiocera_parkeri_TRINITY_DN65938_c0_g1_i1	no_annotation	False	False	6.2902353e-07	2_Apiocera	2
346	FUSTrFam_10111	Apiocera	Apiocera_parkeri_TRINITY_DN65938_c0_g2_i1	no_annotation	False	False	6.2902353e-07	2_Apiocera	2
347	FUSTrFam_10112	Apiocera	Apiocera_parkeri_TRINITY_DN66110_c0_g1_i1	no_annotation	False	False	0.0007134706	2_Apiocera	2
348	FUSTrFam_10112	Apiocera	Apiocera_parkeri_TRINITY_DN66110_c0_g2_i1	no_annotation	False	False	0.0007134706	2_Apiocera	2
349	FUSTrFam_10113	Apiocera	Apiocera_parkeri_TRINITY_DN66141_c0_g1_i1	no_annotation	False	False	8.553549e-09	2_Apiocera	2
350	FUSTrFam_10113	Apiocera	Apiocera_parkeri_TRINITY_DN66141_c0_g2_i1	no_annotation	False	False	8.553549e-09	2_Apiocera	2
351	FUSTrFam_10114	Apiocera	Apiocera_parkeri_TRINITY_DN66232_c0_g2_i1	no_annotation	False	False	1.1488082e-08	2_Apiocera	2
352	FUSTrFam_10114	Apiocera	Apiocera_parkeri_TRINITY_DN66232_c0_g1_i1	no_annotation	False	False	1.1488082e-08	2_Apiocera	2
353	FUSTrFam_10115	Apiocera	Apiocera_parkeri_TRINITY_DN95932_c1_g7_i2	no_annotation	False	False	2.4222034e-08	2_Apiocera	3
354	FUSTrFam_10115	Apiocera	Apiocera_parkeri_TRINITY_DN66242_c0_g1_i1	no_annotation	False	False	2.8727259e-08	2_Apiocera	3
355	FUSTrFam_10115	Apiocera	Apiocera_parkeri_TRINITY_DN96264_c11_g1_i3	no_annotation	False	False	4.3951886e-08	2_Apiocera	3
356	FUSTrFam_10116	Apiocera	Apiocera_parkeri_TRINITY_DN66251_c0_g2_i1	no_annotation	False	False	0.9872591	2_Apiocera	2
357	FUSTrFam_10116	Apiocera	Apiocera_parkeri_TRINITY_DN66251_c0_g1_i1	no_annotation	False	False	0.9872591	2_Apiocera	2
358	FUSTrFam_10117	Apiocera	Apiocera_parkeri_TRINITY_DN66466_c0_g1_i1	no_annotation	False	False	3.6448182e-05	2_Apiocera	2
359	FUSTrFam_10117	Apiocera	Apiocera_parkeri_TRINITY_DN66466_c0_g2_i1	no_annotation	False	False	3.6448182e-05	2_Apiocera	2
360	FUSTrFam_10118	Apiocera	Apiocera_parkeri_TRINITY_DN66511_c0_g1_i1	no_annotation	False	False	3.7681123e-06	2_Apiocera	2
361	FUSTrFam_10118	Apiocera	Apiocera_parkeri_TRINITY_DN66511_c0_g3_i1	no_annotation	False	False	5.8064143e-06	2_Apiocera	2
362	FUSTrFam_10119	Apiocera	Apiocera_parkeri_TRINITY_DN66601_c0_g3_i1	no_annotation	False	False	1.0	2_Apiocera	3
363	FUSTrFam_10119	Apiocera	Apiocera_parkeri_TRINITY_DN66601_c0_g2_i1	no_annotation	False	False	0.99999976	2_Apiocera	3
364	FUSTrFam_10119	Apiocera	Apiocera_parkeri_TRINITY_DN66601_c0_g1_i1	no_annotation	False	False	1.0	2_Apiocera	3
365	FUSTrFam_1012	Eutolmus	Eutolmus_rufibarbisVG_GFZR01000904_1_TSA_Eutolmus_rufibarbis_c6823_g1_i3	no_annotation	False	False	no_prediction	1_3	13
366	FUSTrFam_1012	Emedia	Emedia_Trinity_TR56751_c0_g1_i1	no_annotation	False	False	no_prediction	1_3	13
367	FUSTrFam_1012	Eutolmus	Eutolmus_rufibarbisVG_GFZR01016141_1_TSA_Eutolmus_rufibarbis_c6823_g1_i4	no_annotation	False	False	no_prediction	1_3	13
368	FUSTrFam_1012	Eutolmus	Eutolmus_rufibarbisVG_GFZR01029877_1_TSA_Eutolmus_rufibarbis_c5750_g1_i1	no_annotation	False	False	no_prediction	1_3	13
369	FUSTrFam_1012	Machimus	Machimus_arthriticusVG_GFZQ01019737_1_TSA_Machimus_arthriticus_c10321_g1_i1	no_annotation	False	False	no_prediction	1_3	13
370	FUSTrFam_1012	D	D_genatalis_Gene_764Dg119_venom_glycosyl_hydrolase_complete_cDNA_Dolopus_genitalis	764Dg119_venom_glycosyl_hydrolase	False	False	no_prediction	1_3	13
371	FUSTrFam_1012	Emedia	Emedia_Trinity_TR56751_c0_g2_i1	no_annotation	False	False	no_prediction	1_3	13
372	FUSTrFam_1012	Tolmerus	Tolmerus_atricapillus_TRINITY_DN12136_c0_g1_i1	no_annotation	False	False	no_prediction	1_3	13
373	FUSTrFam_1012	Philonicus	Philonicus_albiceps_TRINITY_DN10714_c0_g1_i1	no_annotation	False	False	no_prediction	1_3	13
374	FUSTrFam_1012	Machimus	Machimus_arthriticusVG_GFZQ01001736_1_TSA_Machimus_arthriticus_c9729_g1_i2	no_annotation	False	False	no_prediction	1_3	13
375	FUSTrFam_1012	Philonicus	Philonicus_albiceps_TRINITY_DN12459_c0_g1_i1	no_annotation	False	False	no_prediction	1_3	13
376	FUSTrFam_1012	Eutolmus	Eutolmus_rufibarbisVG_GFZR01000959_1_TSA_Eutolmus_rufibarbis_c5750_g1_i2	no_annotation	False	False	no_prediction	1_3	13
377	FUSTrFam_1012	Tolmerus	Tolmerus_atricapillus_TRINITY_DN11469_c0_g1_i1	no_annotation	False	False	no_prediction	1_3	13
378	FUSTrFam_10120	Apiocera	Apiocera_parkeri_TRINITY_DN66679_c0_g1_i1	no_annotation	False	False	7.822381e-05	2_Apiocera	2
379	FUSTrFam_10120	Apiocera	Apiocera_parkeri_TRINITY_DN66679_c0_g2_i1	no_annotation	False	False	7.822381e-05	2_Apiocera	2
380	FUSTrFam_10121	Apiocera	Apiocera_parkeri_TRINITY_DN66733_c0_g1_i1	no_annotation	False	False	2.1248816e-06	2_Apiocera	2
381	FUSTrFam_10121	Apiocera	Apiocera_parkeri_TRINITY_DN66733_c0_g2_i1	no_annotation	False	False	4.1742614e-06	2_Apiocera	2
382	FUSTrFam_10122	Apiocera	Apiocera_parkeri_TRINITY_DN66739_c0_g1_i1	no_annotation	False	False	1.8872025e-07	2_Apiocera	2
383	FUSTrFam_10122	Apiocera	Apiocera_parkeri_TRINITY_DN66739_c0_g2_i1	no_annotation	False	False	1.8872025e-07	2_Apiocera	2
384	FUSTrFam_10123	Apiocera	Apiocera_parkeri_TRINITY_DN95385_c17_g8_i1	no_annotation	False	False	0.9999747	2_Apiocera	4
385	FUSTrFam_10123	Apiocera	Apiocera_parkeri_TRINITY_DN66760_c3_g1_i1	no_annotation	False	False	0.9999976	2_Apiocera	4
386	FUSTrFam_10123	Apiocera	Apiocera_parkeri_TRINITY_DN66760_c3_g2_i1	no_annotation	False	False	0.9999993	2_Apiocera	4
387	FUSTrFam_10123	Apiocera	Apiocera_parkeri_TRINITY_DN95385_c17_g11_i1	no_annotation	False	False	0.9999747	2_Apiocera	4
388	FUSTrFam_10124	Apiocera	Apiocera_parkeri_TRINITY_DN66762_c0_g2_i1	no_annotation	False	False	no_prediction	2_Apiocera	2
389	FUSTrFam_10124	Apiocera	Apiocera_parkeri_TRINITY_DN66762_c0_g1_i1	no_annotation	False	False	no_prediction	2_Apiocera	2
390	FUSTrFam_10125	Apiocera	Apiocera_parkeri_TRINITY_DN66883_c0_g3_i1	no_annotation	False	False	2.2490218e-07	2_Apiocera	3
391	FUSTrFam_10125	Apiocera	Apiocera_parkeri_TRINITY_DN66883_c0_g1_i1	no_annotation	False	False	6.594461e-08	2_Apiocera	3
392	FUSTrFam_10125	Apiocera	Apiocera_parkeri_TRINITY_DN66883_c0_g2_i1	no_annotation	False	False	1.3075214e-07	2_Apiocera	3
393	FUSTrFam_10126	Apiocera	Apiocera_parkeri_TRINITY_DN66899_c0_g3_i1	no_annotation	False	False	1.127508e-05	2_Apiocera	3
394	FUSTrFam_10126	Apiocera	Apiocera_parkeri_TRINITY_DN66899_c0_g1_i1	no_annotation	False	False	1.127508e-05	2_Apiocera	3
395	FUSTrFam_10126	Apiocera	Apiocera_parkeri_TRINITY_DN66899_c0_g2_i1	no_annotation	False	False	1.127508e-05	2_Apiocera	3
396	FUSTrFam_10127	Apiocera	Apiocera_parkeri_TRINITY_DN67008_c0_g1_i1	no_annotation	False	False	0.5280038	2_Apiocera	2
397	FUSTrFam_10127	Apiocera	Apiocera_parkeri_TRINITY_DN67008_c0_g2_i1	no_annotation	False	False	0.5280038	2_Apiocera	2
398	FUSTrFam_10128	Apiocera	Apiocera_parkeri_TRINITY_DN74487_c0_g1_i1	no_annotation	False	False	0.0005388324	2_Apiocera	7
399	FUSTrFam_10128	Apiocera	Apiocera_parkeri_TRINITY_DN77320_c1_g1_i5	no_annotation	False	False	0.00025302608	2_Apiocera	7
400	FUSTrFam_10128	Apiocera	Apiocera_parkeri_TRINITY_DN89230_c8_g10_i1	no_annotation	False	False	0.0027870357	2_Apiocera	7
401	FUSTrFam_10128	Apiocera	Apiocera_parkeri_TRINITY_DN67172_c0_g1_i1	no_annotation	False	False	0.00015998742	2_Apiocera	7
402	FUSTrFam_10128	Apiocera	Apiocera_parkeri_TRINITY_DN72561_c0_g1_i2	no_annotation	False	False	0.0011838542	2_Apiocera	7
403	FUSTrFam_10128	Apiocera	Apiocera_parkeri_TRINITY_DN67131_c1_g1_i1	no_annotation	False	False	4.2790543e-05	2_Apiocera	7
404	FUSTrFam_10128	Apiocera	Apiocera_parkeri_TRINITY_DN89716_c8_g12_i1	no_annotation	False	False	0.01203315	2_Apiocera	7
405	FUSTrFam_10129	Apiocera	Apiocera_parkeri_TRINITY_DN67432_c0_g2_i1	no_annotation	False	False	4.8035385e-08	2_Apiocera	2
406	FUSTrFam_10129	Apiocera	Apiocera_parkeri_TRINITY_DN67432_c0_g1_i1	no_annotation	False	False	4.8035385e-08	2_Apiocera	2
407	FUSTrFam_1013	Philonicus	Philonicus_albiceps_TRINITY_DN8506_c0_g2_i1	no_annotation	False	False	0.9999999	8_9	2
408	FUSTrFam_1013	Tolmerus	Tolmerus_atricapillus_TRINITY_DN11470_c0_g1_i1	no_annotation	False	False	0.9999999	8_9	2
409	FUSTrFam_10130	Apiocera	Apiocera_parkeri_TRINITY_DN67506_c0_g2_i1	no_annotation	False	False	0.028238177	2_Apiocera	2
410	FUSTrFam_10130	Apiocera	Apiocera_parkeri_TRINITY_DN67506_c0_g1_i1	no_annotation	False	False	0.028238177	2_Apiocera	2
411	FUSTrFam_10131	Apiocera	Apiocera_parkeri_TRINITY_DN67521_c1_g1_i1	no_annotation	False	False	6.1462924e-07	2_Apiocera	2
412	FUSTrFam_10131	Apiocera	Apiocera_parkeri_TRINITY_DN89180_c0_g1_i1	no_annotation	False	False	4.1784185e-09	2_Apiocera	2
413	FUSTrFam_10132	Apiocera	Apiocera_parkeri_TRINITY_DN67646_c0_g1_i1	no_annotation	False	False	0.00077749457	2_Apiocera	2
414	FUSTrFam_10132	Apiocera	Apiocera_parkeri_TRINITY_DN67646_c0_g2_i1	no_annotation	False	False	2.6285948e-05	2_Apiocera	2
415	FUSTrFam_10133	Apiocera	Apiocera_parkeri_TRINITY_DN67690_c0_g1_i1	no_annotation	False	False	0.9955415	2_Apiocera	2
416	FUSTrFam_10133	Apiocera	Apiocera_parkeri_TRINITY_DN67690_c0_g2_i1	no_annotation	False	False	0.9955415	2_Apiocera	2
417	FUSTrFam_10134	Apiocera	Apiocera_parkeri_TRINITY_DN67845_c0_g3_i1	no_annotation	False	False	1.0	2_Apiocera	2
418	FUSTrFam_10134	Apiocera	Apiocera_parkeri_TRINITY_DN67845_c0_g1_i1	no_annotation	False	False	1.0	2_Apiocera	2
419	FUSTrFam_10135	Apiocera	Apiocera_parkeri_TRINITY_DN67853_c0_g1_i1	no_annotation	False	False	3.972245e-07	2_Apiocera	2
420	FUSTrFam_10135	Apiocera	Apiocera_parkeri_TRINITY_DN67853_c0_g2_i1	no_annotation	False	False	3.972245e-07	2_Apiocera	2
421	FUSTrFam_10136	Apiocera	Apiocera_parkeri_TRINITY_DN67924_c1_g1_i1	no_annotation	False	False	1.2071425e-05	2_Apiocera	2
422	FUSTrFam_10136	Apiocera	Apiocera_parkeri_TRINITY_DN67924_c1_g2_i1	no_annotation	False	False	1.2071425e-05	2_Apiocera	2
423	FUSTrFam_10137	Apiocera	Apiocera_parkeri_TRINITY_DN67940_c0_g2_i1	no_annotation	False	False	0.9105101	2_Apiocera	2
424	FUSTrFam_10137	Apiocera	Apiocera_parkeri_TRINITY_DN67940_c0_g1_i1	no_annotation	False	False	0.9105101	2_Apiocera	2
425	FUSTrFam_10138	Apiocera	Apiocera_parkeri_TRINITY_DN67963_c0_g2_i1	no_annotation	False	False	0.0017414661	2_Apiocera	2
426	FUSTrFam_10138	Apiocera	Apiocera_parkeri_TRINITY_DN67963_c0_g1_i1	no_annotation	False	False	0.0009633739	2_Apiocera	2
427	FUSTrFam_10139	Apiocera	Apiocera_parkeri_TRINITY_DN67991_c0_g2_i1	no_annotation	False	False	0.7282492	2_Apiocera	2
428	FUSTrFam_10139	Apiocera	Apiocera_parkeri_TRINITY_DN67991_c0_g1_i1	no_annotation	False	False	0.7282492	2_Apiocera	2
429	FUSTrFam_1014	Proctanthus	Proctanthus_coquilletti_TRINITY_DN9545_c0_g1_i1	no_annotation	False	False	no_prediction	root_1	11
430	FUSTrFam_1014	Eutolmus	Eutolmus_rufibarbisVG_GFZR01015627_1_TSA_Eutolmus_rufibarbis_c7565_g1_i3	no_annotation	False	False	no_prediction	root_1	11
431	FUSTrFam_1014	Mydas	Mydas_clavatus_TRINITY_DN18322_c1_g1_i1	no_annotation	False	False	no_prediction	root_1	11
432	FUSTrFam_1014	Philonicus	Philonicus_albiceps_TRINITY_DN8506_c0_g1_i1	no_annotation	False	False	no_prediction	root_1	11
433	FUSTrFam_1014	Emedia	Emedia_Trinity_TR49279_c0_g1_i1	no_annotation	False	False	no_prediction	root_1	11
434	FUSTrFam_1014	Diogmites	Diogmites_neoternatus_TRINITY_DN6206_c0_g1_i1	no_annotation	False	False	no_prediction	root_1	11
435	FUSTrFam_1014	Apiocera	Apiocera_parkeri_TRINITY_DN92106_c1_g1_i3	no_annotation	False	False	no_prediction	root_1	11
436	FUSTrFam_1014	Machimus	Machimus_arthriticusVG_GFZQ01007818_1_TSA_Machimus_arthriticus_c12334_g1_i2	no_annotation	False	False	no_prediction	root_1	11
437	FUSTrFam_1014	Tolmerus	Tolmerus_atricapillus_TRINITY_DN11470_c0_g2_i1	no_annotation	False	False	no_prediction	root_1	11
438	FUSTrFam_1014	Eutolmus	Eutolmus_rufibarbisVG_GFZR01017655_1_TSA_Eutolmus_rufibarbis_c7565_g1_i1	no_annotation	False	False	no_prediction	root_1	11
439	FUSTrFam_1014	Scleropogon	Scleropogon_duncani_TRINITY_DN15738_c0_g1_i1	no_annotation	False	False	no_prediction	root_1	11
440	FUSTrFam_10140	Apiocera	Apiocera_parkeri_TRINITY_DN68105_c0_g1_i1	no_annotation	False	False	0.9999504	2_Apiocera	2
441	FUSTrFam_10140	Apiocera	Apiocera_parkeri_TRINITY_DN68105_c0_g3_i1	no_annotation	False	False	0.9999504	2_Apiocera	2
442	FUSTrFam_10141	Apiocera	Apiocera_parkeri_TRINITY_DN68122_c0_g2_i1	no_annotation	False	False	6.958526e-07	2_Apiocera	2
443	FUSTrFam_10141	Apiocera	Apiocera_parkeri_TRINITY_DN68122_c0_g1_i1	no_annotation	False	False	0.0009019378	2_Apiocera	2
444	FUSTrFam_10142	Apiocera	Apiocera_parkeri_TRINITY_DN68219_c0_g2_i1	no_annotation	False	False	2.4618497e-08	2_Apiocera	2
445	FUSTrFam_10142	Apiocera	Apiocera_parkeri_TRINITY_DN68219_c0_g1_i1	no_annotation	False	False	2.4156796e-08	2_Apiocera	2
446	FUSTrFam_10143	Apiocera	Apiocera_parkeri_TRINITY_DN94179_c5_g1_i2	no_annotation	False	False	4.29752e-08	2_Apiocera	2
447	FUSTrFam_10143	Apiocera	Apiocera_parkeri_TRINITY_DN68256_c0_g3_i1	no_annotation	False	False	2.6850893e-09	2_Apiocera	2
448	FUSTrFam_10144	Apiocera	Apiocera_parkeri_TRINITY_DN68282_c0_g2_i1	no_annotation	False	False	0.0023146956	2_Apiocera	2
449	FUSTrFam_10144	Apiocera	Apiocera_parkeri_TRINITY_DN68282_c0_g1_i1	no_annotation	False	False	0.16219175	2_Apiocera	2
450	FUSTrFam_10145	Apiocera	Apiocera_parkeri_TRINITY_DN68402_c0_g1_i1	no_annotation	False	False	0.35722527	2_Apiocera	2
451	FUSTrFam_10145	Apiocera	Apiocera_parkeri_TRINITY_DN68402_c0_g2_i1	no_annotation	False	False	0.35722527	2_Apiocera	2
452	FUSTrFam_10146	Apiocera	Apiocera_parkeri_TRINITY_DN68649_c0_g1_i1	no_annotation	False	False	0.00040111822	2_Apiocera	2
453	FUSTrFam_10146	Apiocera	Apiocera_parkeri_TRINITY_DN68649_c0_g2_i1	no_annotation	False	False	0.00040111822	2_Apiocera	2
454	FUSTrFam_10147	Apiocera	Apiocera_parkeri_TRINITY_DN68756_c1_g1_i1	no_annotation	False	False	0.99993217	2_Apiocera	2
455	FUSTrFam_10147	Apiocera	Apiocera_parkeri_TRINITY_DN68756_c1_g2_i1	no_annotation	False	False	0.9648833	2_Apiocera	2
456	FUSTrFam_10148	Apiocera	Apiocera_parkeri_TRINITY_DN68768_c0_g1_i1	no_annotation	False	False	8.6134977e-10	2_Apiocera	2
457	FUSTrFam_10148	Apiocera	Apiocera_parkeri_TRINITY_DN93571_c1_g1_i2	no_annotation	False	False	1.7096488e-10	2_Apiocera	2
458	FUSTrFam_10149	Apiocera	Apiocera_parkeri_TRINITY_DN87127_c0_g5_i1	no_annotation	False	False	0.004441054	2_Apiocera	2
459	FUSTrFam_10149	Apiocera	Apiocera_parkeri_TRINITY_DN68801_c0_g1_i1	no_annotation	False	False	1.2661156e-06	2_Apiocera	2
460	FUSTrFam_1015	Tolmerus	Tolmerus_atricapillus_TRINITY_DN11473_c0_g1_i1	no_annotation	False	False	5.0940303e-06	1_3	3
461	FUSTrFam_1015	Emedia	Emedia_Trinity_TR17097_c0_g1_i2	no_annotation	False	False	6.70804e-06	1_3	3
462	FUSTrFam_1015	Scleropogon	Scleropogon_duncani_TRINITY_DN11926_c0_g1_i2	no_annotation	False	False	6.022631e-08	1_3	3
463	FUSTrFam_10150	Apiocera	Apiocera_parkeri_TRINITY_DN68830_c0_g1_i1	no_annotation	False	False	2.192405e-09	2_Apiocera	2
464	FUSTrFam_10150	Apiocera	Apiocera_parkeri_TRINITY_DN68830_c0_g2_i1	no_annotation	False	False	3.9841038e-05	2_Apiocera	2
465	FUSTrFam_10151	Apiocera	Apiocera_parkeri_TRINITY_DN68848_c0_g1_i1	no_annotation	False	False	2.723663e-08	2_Apiocera	2
466	FUSTrFam_10151	Apiocera	Apiocera_parkeri_TRINITY_DN92862_c10_g2_i1	no_annotation	False	False	1.5685373e-08	2_Apiocera	2
467	FUSTrFam_10152	Apiocera	Apiocera_parkeri_TRINITY_DN68882_c0_g1_i1	no_annotation	False	False	6.7252537e-09	2_Apiocera	2
468	FUSTrFam_10152	Apiocera	Apiocera_parkeri_TRINITY_DN68882_c0_g2_i1	no_annotation	False	False	5.6355174e-09	2_Apiocera	2
469	FUSTrFam_10153	Apiocera	Apiocera_parkeri_TRINITY_DN68934_c0_g1_i1	no_annotation	False	False	0.47594208	2_Apiocera	2
470	FUSTrFam_10153	Apiocera	Apiocera_parkeri_TRINITY_DN68934_c0_g2_i1	no_annotation	False	False	0.9631993	2_Apiocera	2
471	FUSTrFam_10154	Apiocera	Apiocera_parkeri_TRINITY_DN68985_c0_g1_i1	no_annotation	False	False	9.131902e-09	2_Apiocera	2
472	FUSTrFam_10154	Apiocera	Apiocera_parkeri_TRINITY_DN68985_c0_g2_i1	no_annotation	False	False	9.131902e-09	2_Apiocera	2
473	FUSTrFam_10155	Apiocera	Apiocera_parkeri_TRINITY_DN69031_c0_g2_i1	no_annotation	False	False	5.367111e-07	2_Apiocera	2
474	FUSTrFam_10155	Apiocera	Apiocera_parkeri_TRINITY_DN69031_c0_g1_i1	no_annotation	False	False	5.367111e-07	2_Apiocera	2
475	FUSTrFam_10156	Apiocera	Apiocera_parkeri_TRINITY_DN69066_c0_g1_i1	no_annotation	False	False	0.9414843	2_Apiocera	2
476	FUSTrFam_10156	Apiocera	Apiocera_parkeri_TRINITY_DN69066_c0_g2_i1	no_annotation	False	False	0.9998528	2_Apiocera	2
477	FUSTrFam_10157	Apiocera	Apiocera_parkeri_TRINITY_DN69075_c0_g2_i1	no_annotation	False	False	0.30535287	2_Apiocera	2
478	FUSTrFam_10157	Apiocera	Apiocera_parkeri_TRINITY_DN69075_c0_g1_i1	no_annotation	False	False	0.99948967	2_Apiocera	2
479	FUSTrFam_10158	Apiocera	Apiocera_parkeri_TRINITY_DN6911_c0_g2_i1	no_annotation	False	False	0.9962314	2_Apiocera	2
480	FUSTrFam_10158	Apiocera	Apiocera_parkeri_TRINITY_DN6911_c0_g1_i1	no_annotation	False	False	0.9962314	2_Apiocera	2
481	FUSTrFam_10159	Apiocera	Apiocera_parkeri_TRINITY_DN69136_c0_g1_i1	no_annotation	False	False	0.033118308	2_Apiocera	2
482	FUSTrFam_10159	Apiocera	Apiocera_parkeri_TRINITY_DN69136_c0_g2_i1	no_annotation	False	False	0.033118308	2_Apiocera	2
483	FUSTrFam_1016	Tolmerus	Tolmerus_atricapillus_TRINITY_DN11475_c0_g1_i1	no_annotation	False	False	no_prediction	1_3	6
484	FUSTrFam_1016	Philonicus	Philonicus_albiceps_TRINITY_DN11416_c0_g1_i1	no_annotation	False	False	no_prediction	1_3	6
485	FUSTrFam_1016	Eutolmus	Eutolmus_rufibarbisVG_GFZR01018346_1_TSA_Eutolmus_rufibarbis_c8644_g1_i1	no_annotation	False	False	no_prediction	1_3	6
486	FUSTrFam_1016	Emedia	Emedia_Trinity_TR13790_c0_g1_i1	no_annotation	False	False	no_prediction	1_3	6
487	FUSTrFam_1016	Diogmites	Diogmites_neoternatus_TRINITY_DN6905_c0_g1_i1	no_annotation	False	False	no_prediction	1_3	6
488	FUSTrFam_1016	Machimus	Machimus_arthriticusVG_GFZQ01012543_1_TSA_Machimus_arthriticus_c11560_g1_i1	no_annotation	False	False	no_prediction	1_3	6
489	FUSTrFam_10160	Apiocera	Apiocera_parkeri_TRINITY_DN69142_c0_g2_i1	no_annotation	False	False	0.7787307	2_Apiocera	2
490	FUSTrFam_10160	Apiocera	Apiocera_parkeri_TRINITY_DN69142_c0_g1_i1	no_annotation	False	False	0.42361578	2_Apiocera	2
491	FUSTrFam_10161	Apiocera	Apiocera_parkeri_TRINITY_DN69186_c0_g3_i1	no_annotation	False	False	1.5940117e-10	2_Apiocera	2
492	FUSTrFam_10161	Apiocera	Apiocera_parkeri_TRINITY_DN69186_c0_g2_i1	no_annotation	False	False	2.4361008e-10	2_Apiocera	2
493	FUSTrFam_10162	Apiocera	Apiocera_parkeri_TRINITY_DN69245_c0_g2_i1	no_annotation	False	False	9.709107e-06	2_Apiocera	2
494	FUSTrFam_10162	Apiocera	Apiocera_parkeri_TRINITY_DN69245_c0_g1_i1	no_annotation	False	False	9.709107e-06	2_Apiocera	2
495	FUSTrFam_10163	Apiocera	Apiocera_parkeri_TRINITY_DN69245_c2_g2_i1	no_annotation	False	False	5.2294373e-09	2_Apiocera	2
496	FUSTrFam_10163	Apiocera	Apiocera_parkeri_TRINITY_DN69245_c2_g1_i1	no_annotation	False	False	5.676479e-09	2_Apiocera	2
497	FUSTrFam_10164	Apiocera	Apiocera_parkeri_TRINITY_DN69269_c0_g1_i1	no_annotation	False	False	0.9999999	2_Apiocera	3
498	FUSTrFam_10164	Apiocera	Apiocera_parkeri_TRINITY_DN69269_c0_g2_i1	no_annotation	False	False	0.9999999	2_Apiocera	3
499	FUSTrFam_10164	Apiocera	Apiocera_parkeri_TRINITY_DN69269_c0_g3_i1	no_annotation	False	False	0.9999999	2_Apiocera	3
500	FUSTrFam_10165	Apiocera	Apiocera_parkeri_TRINITY_DN95114_c1_g2_i4	no_annotation	False	False	4.833101e-09	2_Apiocera	4
501	FUSTrFam_10165	Apiocera	Apiocera_parkeri_TRINITY_DN91099_c1_g1_i4	no_annotation	False	False	6.7416954e-07	2_Apiocera	4
502	FUSTrFam_10165	Apiocera	Apiocera_parkeri_TRINITY_DN89228_c1_g1_i1	no_annotation	False	False	1.4260817e-08	2_Apiocera	4
503	FUSTrFam_10165	Apiocera	Apiocera_parkeri_TRINITY_DN69344_c0_g2_i1	no_annotation	False	False	2.1639248e-06	2_Apiocera	4
504	FUSTrFam_10166	Apiocera	Apiocera_parkeri_TRINITY_DN69361_c0_g2_i1	no_annotation	False	False	4.1845207e-05	2_Apiocera	2
505	FUSTrFam_10166	Apiocera	Apiocera_parkeri_TRINITY_DN69361_c0_g3_i1	no_annotation	False	False	4.1845207e-05	2_Apiocera	2
506	FUSTrFam_10167	Apiocera	Apiocera_parkeri_TRINITY_DN69430_c0_g1_i1	no_annotation	False	False	1.501738e-06	2_Apiocera	2
507	FUSTrFam_10167	Apiocera	Apiocera_parkeri_TRINITY_DN69430_c0_g2_i1	no_annotation	False	False	1.501738e-06	2_Apiocera	2
508	FUSTrFam_10168	Apiocera	Apiocera_parkeri_TRINITY_DN69431_c0_g2_i1	no_annotation	False	False	1.6121417e-08	2_Apiocera	2
509	FUSTrFam_10168	Apiocera	Apiocera_parkeri_TRINITY_DN69431_c0_g1_i1	no_annotation	False	False	1.6121417e-08	2_Apiocera	2
510	FUSTrFam_10169	Apiocera	Apiocera_parkeri_TRINITY_DN69464_c0_g2_i1	no_annotation	False	False	3.0523893e-07	2_Apiocera	2
511	FUSTrFam_10169	Apiocera	Apiocera_parkeri_TRINITY_DN69464_c0_g1_i1	no_annotation	False	False	3.0523893e-07	2_Apiocera	2
512	FUSTrFam_1017	Emedia	Emedia_Trinity_TR42327_c0_g1_i1	no_annotation	False	True	3.9424165e-11	1_3	3
513	FUSTrFam_1017	Proctanthus	Proctanthus_coquilletti_TRINITY_DN7865_c0_g2_i1	no_annotation	False	True	3.8473774e-10	1_3	3
514	FUSTrFam_1017	Tolmerus	Tolmerus_atricapillus_TRINITY_DN11476_c0_g1_i1	no_annotation	False	True	5.760899e-10	1_3	3
515	FUSTrFam_10170	Apiocera	Apiocera_parkeri_TRINITY_DN69495_c1_g2_i1	no_annotation	False	False	0.9984407	2_Apiocera	2
516	FUSTrFam_10170	Apiocera	Apiocera_parkeri_TRINITY_DN69495_c1_g1_i1	no_annotation	False	False	0.9984407	2_Apiocera	2
517	FUSTrFam_10171	Apiocera	Apiocera_parkeri_TRINITY_DN69746_c0_g2_i1	no_annotation	False	False	6.634329e-06	2_Apiocera	2
518	FUSTrFam_10171	Apiocera	Apiocera_parkeri_TRINITY_DN69746_c0_g1_i1	no_annotation	False	False	6.634329e-06	2_Apiocera	2
519	FUSTrFam_10172	Apiocera	Apiocera_parkeri_TRINITY_DN69957_c0_g2_i1	no_annotation	False	False	6.9645884e-10	2_Apiocera	2
520	FUSTrFam_10172	Apiocera	Apiocera_parkeri_TRINITY_DN69957_c0_g1_i1	no_annotation	False	False	7.5617484e-10	2_Apiocera	2
521	FUSTrFam_10173	Apiocera	Apiocera_parkeri_TRINITY_DN69966_c0_g2_i1	no_annotation	False	False	0.9999999	2_Apiocera	2
522	FUSTrFam_10173	Apiocera	Apiocera_parkeri_TRINITY_DN69966_c0_g1_i1	no_annotation	False	False	0.9999999	2_Apiocera	2
523	FUSTrFam_10174	Apiocera	Apiocera_parkeri_TRINITY_DN69972_c0_g3_i1	no_annotation	False	False	0.73041683	2_Apiocera	4
524	FUSTrFam_10174	Apiocera	Apiocera_parkeri_TRINITY_DN69972_c0_g4_i1	no_annotation	False	False	0.8819513	2_Apiocera	4
525	FUSTrFam_10174	Apiocera	Apiocera_parkeri_TRINITY_DN69972_c0_g1_i1	no_annotation	False	False	0.0023090437	2_Apiocera	4
526	FUSTrFam_10174	Apiocera	Apiocera_parkeri_TRINITY_DN69972_c0_g2_i1	no_annotation	False	False	0.3746721	2_Apiocera	4
527	FUSTrFam_10175	Apiocera	Apiocera_parkeri_TRINITY_DN7005_c0_g1_i1	no_annotation	False	False	0.57622886	2_Apiocera	2
528	FUSTrFam_10175	Apiocera	Apiocera_parkeri_TRINITY_DN7005_c0_g2_i1	no_annotation	False	False	0.57622886	2_Apiocera	2
529	FUSTrFam_10176	Apiocera	Apiocera_parkeri_TRINITY_DN70062_c0_g1_i1	no_annotation	False	False	0.96383315	2_Apiocera	2
530	FUSTrFam_10176	Apiocera	Apiocera_parkeri_TRINITY_DN70062_c0_g2_i1	no_annotation	False	False	0.96383315	2_Apiocera	2
531	FUSTrFam_10177	Apiocera	Apiocera_parkeri_TRINITY_DN70079_c0_g1_i1	no_annotation	False	False	0.9999341	2_Apiocera	2
532	FUSTrFam_10177	Apiocera	Apiocera_parkeri_TRINITY_DN70079_c0_g2_i1	no_annotation	False	False	0.84998333	2_Apiocera	2
533	FUSTrFam_10178	Apiocera	Apiocera_parkeri_TRINITY_DN70098_c0_g2_i1	no_annotation	False	False	0.00849193	2_Apiocera	2
534	FUSTrFam_10178	Apiocera	Apiocera_parkeri_TRINITY_DN70098_c0_g1_i1	no_annotation	False	False	0.00849193	2_Apiocera	2
535	FUSTrFam_10179	Apiocera	Apiocera_parkeri_TRINITY_DN70124_c0_g2_i2	no_annotation	False	False	4.599482e-06	2_Apiocera	2
536	FUSTrFam_10179	Apiocera	Apiocera_parkeri_TRINITY_DN70124_c0_g1_i1	no_annotation	False	False	4.599482e-06	2_Apiocera	2
537	FUSTrFam_1018	Eutolmus	Eutolmus_rufibarbisVG_GFZR01002727_1_TSA_Eutolmus_rufibarbis_c8718_g1_i1	no_annotation	False	False	no_prediction	7_8	3
538	FUSTrFam_1018	Tolmerus	Tolmerus_atricapillus_TRINITY_DN11477_c0_g1_i1	no_annotation	False	False	no_prediction	7_8	3
539	FUSTrFam_1018	Philonicus	Philonicus_albiceps_TRINITY_DN7643_c0_g1_i1	no_annotation	False	False	no_prediction	7_8	3
540	FUSTrFam_10180	Apiocera	Apiocera_parkeri_TRINITY_DN70155_c0_g2_i1	no_annotation	False	False	2.0271149e-05	2_Apiocera	2
541	FUSTrFam_10180	Apiocera	Apiocera_parkeri_TRINITY_DN70155_c0_g1_i1	no_annotation	False	False	2.0271149e-05	2_Apiocera	2
542	FUSTrFam_10181	Apiocera	Apiocera_parkeri_TRINITY_DN70173_c0_g1_i1	no_annotation	False	False	0.9999987	2_Apiocera	2
543	FUSTrFam_10181	Apiocera	Apiocera_parkeri_TRINITY_DN70173_c0_g2_i1	no_annotation	False	False	0.9999987	2_Apiocera	2
544	FUSTrFam_10182	Apiocera	Apiocera_parkeri_TRINITY_DN70234_c0_g2_i1	no_annotation	False	False	0.994251	2_Apiocera	2
545	FUSTrFam_10182	Apiocera	Apiocera_parkeri_TRINITY_DN70234_c0_g1_i1	no_annotation	False	False	0.994251	2_Apiocera	2
546	FUSTrFam_10183	Apiocera	Apiocera_parkeri_TRINITY_DN70282_c0_g1_i1	no_annotation	False	False	3.7672391e-06	2_Apiocera	2
547	FUSTrFam_10183	Apiocera	Apiocera_parkeri_TRINITY_DN70282_c0_g2_i1	no_annotation	False	False	3.7672391e-06	2_Apiocera	2
548	FUSTrFam_10184	Apiocera	Apiocera_parkeri_TRINITY_DN70323_c0_g1_i1	no_annotation	False	False	1.8842202e-05	2_Apiocera	2
549	FUSTrFam_10184	Apiocera	Apiocera_parkeri_TRINITY_DN70323_c0_g2_i1	no_annotation	False	False	2.9818796e-06	2_Apiocera	2
550	FUSTrFam_10185	Apiocera	Apiocera_parkeri_TRINITY_DN70340_c1_g1_i1	no_annotation	False	False	0.0015618348	2_Apiocera	2
551	FUSTrFam_10185	Apiocera	Apiocera_parkeri_TRINITY_DN70340_c1_g2_i1	no_annotation	False	False	6.8430836e-06	2_Apiocera	2
552	FUSTrFam_10186	Apiocera	Apiocera_parkeri_TRINITY_DN70385_c0_g2_i1	no_annotation	False	False	8.1499335e-10	2_Apiocera	2
553	FUSTrFam_10186	Apiocera	Apiocera_parkeri_TRINITY_DN70385_c0_g1_i1	no_annotation	False	False	8.1499335e-10	2_Apiocera	2
554	FUSTrFam_10187	Apiocera	Apiocera_parkeri_TRINITY_DN7041_c0_g1_i1	no_annotation	False	False	2.1227076e-09	2_Apiocera	2
555	FUSTrFam_10187	Apiocera	Apiocera_parkeri_TRINITY_DN7041_c0_g2_i1	no_annotation	False	False	1.9507018e-09	2_Apiocera	2
556	FUSTrFam_10188	Apiocera	Apiocera_parkeri_TRINITY_DN7049_c0_g2_i1	no_annotation	False	False	5.252184e-06	2_Apiocera	2
557	FUSTrFam_10188	Apiocera	Apiocera_parkeri_TRINITY_DN7049_c0_g1_i1	no_annotation	False	False	5.252184e-06	2_Apiocera	2
558	FUSTrFam_10189	Apiocera	Apiocera_parkeri_TRINITY_DN70509_c0_g1_i1	no_annotation	False	False	5.897599e-07	2_Apiocera	2
559	FUSTrFam_10189	Apiocera	Apiocera_parkeri_TRINITY_DN70509_c0_g4_i1	no_annotation	False	False	5.897599e-07	2_Apiocera	2
560	FUSTrFam_1019	Tolmerus	Tolmerus_atricapillus_TRINITY_DN11479_c0_g1_i1	no_annotation	False	False	2.7919858e-10	1_3	7
561	FUSTrFam_1019	Proctanthus	Proctanthus_coquilletti_TRINITY_DN8172_c0_g1_i2	no_annotation	False	False	1.8781833e-10	1_3	7
562	FUSTrFam_1019	Machimus	Machimus_arthriticusVG_GFZQ01029350_1_TSA_Machimus_arthriticus_c12111_g1_i2	no_annotation	False	False	5.200331e-10	1_3	7
563	FUSTrFam_1019	Emedia	Emedia_Trinity_TR17185_c0_g1_i1	no_annotation	False	False	2.0444066e-10	1_3	7
564	FUSTrFam_1019	Philonicus	Philonicus_albiceps_TRINITY_DN11842_c0_g1_i1	no_annotation	False	False	2.6968158e-10	1_3	7
565	FUSTrFam_1019	Eutolmus	Eutolmus_rufibarbisVG_GFZR01002359_1_TSA_Eutolmus_rufibarbis_c8428_g1_i1	no_annotation	False	False	2.1885935e-10	1_3	7
566	FUSTrFam_1019	Machimus	Machimus_arthriticusVG_GFZQ01021303_1_TSA_Machimus_arthriticus_c12111_g1_i1	no_annotation	False	False	5.200331e-10	1_3	7
567	FUSTrFam_10190	Apiocera	Apiocera_parkeri_TRINITY_DN70511_c0_g1_i1	no_annotation	False	False	0.0021371453	2_Apiocera	2
568	FUSTrFam_10190	Apiocera	Apiocera_parkeri_TRINITY_DN70511_c0_g2_i1	no_annotation	False	False	0.0021371453	2_Apiocera	2
569	FUSTrFam_10191	Apiocera	Apiocera_parkeri_TRINITY_DN70540_c0_g2_i1	no_annotation	False	False	0.99136275	2_Apiocera	2
570	FUSTrFam_10191	Apiocera	Apiocera_parkeri_TRINITY_DN70540_c0_g1_i1	no_annotation	False	False	0.99136275	2_Apiocera	2
571	FUSTrFam_10192	Apiocera	Apiocera_parkeri_TRINITY_DN70560_c0_g1_i1	no_annotation	False	False	0.0074156425	2_Apiocera	2
572	FUSTrFam_10192	Apiocera	Apiocera_parkeri_TRINITY_DN70560_c0_g2_i1	no_annotation	False	False	0.0074156425	2_Apiocera	2
573	FUSTrFam_10193	Apiocera	Apiocera_parkeri_TRINITY_DN70561_c0_g2_i1	no_annotation	False	False	0.5248182	2_Apiocera	2
574	FUSTrFam_10193	Apiocera	Apiocera_parkeri_TRINITY_DN70561_c0_g1_i1	no_annotation	False	False	0.5248182	2_Apiocera	2
575	FUSTrFam_10194	Apiocera	Apiocera_parkeri_TRINITY_DN70763_c0_g2_i1	no_annotation	False	False	0.21292579	2_Apiocera	2
576	FUSTrFam_10194	Apiocera	Apiocera_parkeri_TRINITY_DN70763_c0_g1_i1	no_annotation	False	False	0.21292579	2_Apiocera	2
577	FUSTrFam_10195	Apiocera	Apiocera_parkeri_TRINITY_DN70797_c0_g1_i1	no_annotation	False	False	8.267158e-07	2_Apiocera	2
578	FUSTrFam_10195	Apiocera	Apiocera_parkeri_TRINITY_DN70797_c0_g2_i1	no_annotation	False	False	8.267158e-07	2_Apiocera	2
579	FUSTrFam_10196	Apiocera	Apiocera_parkeri_TRINITY_DN70829_c0_g1_i1	no_annotation	False	False	4.5527632e-10	2_Apiocera	2
580	FUSTrFam_10196	Apiocera	Apiocera_parkeri_TRINITY_DN70829_c0_g2_i1	no_annotation	False	False	4.5527632e-10	2_Apiocera	2
581	FUSTrFam_10197	Apiocera	Apiocera_parkeri_TRINITY_DN92607_c11_g13_i1	no_annotation	False	False	1.0	2_Apiocera	5
582	FUSTrFam_10197	Apiocera	Apiocera_parkeri_TRINITY_DN70864_c1_g5_i1	no_annotation	False	False	0.9999157	2_Apiocera	5
583	FUSTrFam_10197	Apiocera	Apiocera_parkeri_TRINITY_DN87513_c2_g1_i1	no_annotation	False	False	1.0	2_Apiocera	5
584	FUSTrFam_10197	Apiocera	Apiocera_parkeri_TRINITY_DN93426_c5_g2_i4	no_annotation	False	False	0.9999883	2_Apiocera	5
585	FUSTrFam_10197	Apiocera	Apiocera_parkeri_TRINITY_DN70864_c1_g4_i1	no_annotation	False	False	1.0	2_Apiocera	5
586	FUSTrFam_10198	Apiocera	Apiocera_parkeri_TRINITY_DN70909_c1_g2_i1	no_annotation	False	False	0.00026067262	2_Apiocera	2
587	FUSTrFam_10198	Apiocera	Apiocera_parkeri_TRINITY_DN70909_c1_g1_i1	no_annotation	False	False	0.00019458628	2_Apiocera	2
588	FUSTrFam_10199	Apiocera	Apiocera_parkeri_TRINITY_DN71199_c0_g3_i1	no_annotation	False	False	1.1979047e-06	2_Apiocera	2
589	FUSTrFam_10199	Apiocera	Apiocera_parkeri_TRINITY_DN71199_c0_g1_i1	no_annotation	False	False	1.1979047e-06	2_Apiocera	2
590	FUSTrFam_102	Machimus	Machimus_arthriticusVG_GFZQ01025455_1_TSA_Machimus_arthriticus_c9884_g1_i1	no_annotation	False	False	1.4139734e-10	1_3	7
591	FUSTrFam_102	Eutolmus	Eutolmus_rufibarbisVG_GFZR01003064_1_TSA_Eutolmus_rufibarbis_c4860_g1_i1	no_annotation	False	False	1.2385723e-10	1_3	7
592	FUSTrFam_102	Emedia	Emedia_Trinity_TR6321_c0_g1_i1	no_annotation	False	False	2.4781666e-10	1_3	7
593	FUSTrFam_102	Scleropogon	Scleropogon_duncani_TRINITY_DN14791_c0_g1_i1	no_annotation	False	False	3.801795e-09	1_3	7
594	FUSTrFam_102	Tolmerus	Tolmerus_atricapillus_TRINITY_DN10142_c0_g1_i3	no_annotation	False	False	1.552638e-10	1_3	7
595	FUSTrFam_102	Philonicus	Philonicus_albiceps_TRINITY_DN455_c0_g2_i1	no_annotation	False	False	3.0303887e-10	1_3	7
596	FUSTrFam_102	Proctanthus	Proctanthus_coquilletti_TRINITY_DN7856_c0_g1_i1	no_annotation	False	False	1.0685208e-10	1_3	7
597	FUSTrFam_1020	Philonicus	Philonicus_albiceps_TRINITY_DN12831_c0_g1_i7	no_annotation	False	False	no_prediction	1_3	3
598	FUSTrFam_1020	Emedia	Emedia_Trinity_TR42466_c2_g2_i3	no_annotation	False	False	no_prediction	1_3	3
599	FUSTrFam_1020	Tolmerus	Tolmerus_atricapillus_TRINITY_DN11480_c0_g1_i1	no_annotation	False	False	no_prediction	1_3	3
600	FUSTrFam_10200	Apiocera	Apiocera_parkeri_TRINITY_DN71236_c1_g1_i1	no_annotation	False	False	4.610383e-11	2_Apiocera	2
601	FUSTrFam_10200	Apiocera	Apiocera_parkeri_TRINITY_DN71236_c1_g2_i1	no_annotation	False	False	4.610383e-11	2_Apiocera	2
602	FUSTrFam_10201	Apiocera	Apiocera_parkeri_TRINITY_DN71386_c0_g2_i1	no_annotation	False	False	0.99990416	2_Apiocera	2
603	FUSTrFam_10201	Apiocera	Apiocera_parkeri_TRINITY_DN71386_c0_g1_i1	no_annotation	False	False	0.99994004	2_Apiocera	2
604	FUSTrFam_10202	Apiocera	Apiocera_parkeri_TRINITY_DN71394_c0_g2_i1	no_annotation	False	False	0.9999994	2_Apiocera	2
605	FUSTrFam_10202	Apiocera	Apiocera_parkeri_TRINITY_DN71394_c0_g1_i1	no_annotation	False	False	0.9999994	2_Apiocera	2
606	FUSTrFam_10203	Apiocera	Apiocera_parkeri_TRINITY_DN71424_c1_g1_i1	no_annotation	False	False	1.5080104e-08	2_Apiocera	2
607	FUSTrFam_10203	Apiocera	Apiocera_parkeri_TRINITY_DN94603_c9_g1_i1	no_annotation	False	False	5.496556e-09	2_Apiocera	2
608	FUSTrFam_10204	Apiocera	Apiocera_parkeri_TRINITY_DN71448_c0_g2_i1	no_annotation	False	False	9.832192e-05	2_Apiocera	3
609	FUSTrFam_10204	Apiocera	Apiocera_parkeri_TRINITY_DN71448_c0_g1_i1	no_annotation	False	False	9.832192e-05	2_Apiocera	3
610	FUSTrFam_10204	Apiocera	Apiocera_parkeri_TRINITY_DN71448_c0_g3_i1	no_annotation	False	False	9.832192e-05	2_Apiocera	3
611	FUSTrFam_10205	Apiocera	Apiocera_parkeri_TRINITY_DN71464_c1_g2_i1	no_annotation	False	False	0.99574065	2_Apiocera	2
612	FUSTrFam_10205	Apiocera	Apiocera_parkeri_TRINITY_DN71464_c1_g1_i1	no_annotation	False	False	0.99574065	2_Apiocera	2
613	FUSTrFam_10206	Apiocera	Apiocera_parkeri_TRINITY_DN71546_c0_g1_i1	no_annotation	False	False	1.0	2_Apiocera	2
614	FUSTrFam_10206	Apiocera	Apiocera_parkeri_TRINITY_DN71546_c0_g2_i1	no_annotation	False	False	1.0	2_Apiocera	2
615	FUSTrFam_10207	Apiocera	Apiocera_parkeri_TRINITY_DN71594_c1_g1_i1	no_annotation	False	False	1.0885226e-06	2_Apiocera	2
616	FUSTrFam_10207	Apiocera	Apiocera_parkeri_TRINITY_DN71594_c1_g2_i2	no_annotation	False	False	1.0885226e-06	2_Apiocera	2
617	FUSTrFam_10208	Apiocera	Apiocera_parkeri_TRINITY_DN87447_c0_g1_i1	no_annotation	False	False	9.9614894e-08	2_Apiocera	2
618	FUSTrFam_10208	Apiocera	Apiocera_parkeri_TRINITY_DN71613_c0_g1_i1	no_annotation	False	False	0.00012692896	2_Apiocera	2
619	FUSTrFam_10209	Apiocera	Apiocera_parkeri_TRINITY_DN71642_c0_g2_i1	no_annotation	False	False	0.99999785	2_Apiocera	2
620	FUSTrFam_10209	Apiocera	Apiocera_parkeri_TRINITY_DN71642_c0_g1_i1	no_annotation	False	False	0.99999785	2_Apiocera	2
621	FUSTrFam_1021	Scleropogon	Scleropogon_duncani_TRINITY_DN13296_c0_g1_i1	no_annotation	False	False	2.4814303e-10	root_1	17
622	FUSTrFam_1021	Philonicus	Philonicus_albiceps_TRINITY_DN11403_c0_g1_i1	no_annotation	False	False	2.4814303e-10	root_1	17
623	FUSTrFam_1021	Eutolmus	Eutolmus_rufibarbisVG_GFZR01005123_1_TSA_Eutolmus_rufibarbis_c8276_g1_i3	no_annotation	False	False	2.4814303e-10	root_1	17
624	FUSTrFam_1021	Tolmerus	Tolmerus_atricapillus_TRINITY_DN2522_c0_g1_i1	no_annotation	False	False	2.9280361e-10	root_1	17
625	FUSTrFam_1021	Tolmerus	Tolmerus_atricapillus_TRINITY_DN28304_c0_g1_i1	no_annotation	False	False	1.6644806e-09	root_1	17
626	FUSTrFam_1021	Apiocera	Apiocera_parkeri_TRINITY_DN87308_c0_g1_i1	no_annotation	False	False	2.4814303e-10	root_1	17
627	FUSTrFam_1021	Proctanthus	Proctanthus_coquilletti_TRINITY_DN9903_c0_g2_i11	no_annotation	False	False	3.0380395e-10	root_1	17
628	FUSTrFam_1021	Eutolmus	Eutolmus_rufibarbisVG_GFZR01011950_1_TSA_Eutolmus_rufibarbis_c8276_g1_i1	no_annotation	False	False	2.4814303e-10	root_1	17
629	FUSTrFam_1021	Emedia	Emedia_Trinity_TR10508_c0_g1_i1	no_annotation	False	False	1.6644806e-09	root_1	17
630	FUSTrFam_1021	Laphystia	Laphystia_limatula_TRINITY_DN14753_c0_g3_i1	no_annotation	False	False	2.4814303e-10	root_1	17
631	FUSTrFam_1021	Proctanthus	Proctanthus_coquilletti_TRINITY_DN9909_c0_g1_i2	no_annotation	False	False	2.1600046e-09	root_1	17
632	FUSTrFam_1021	Tolmerus	Tolmerus_atricapillus_TRINITY_DN11481_c0_g1_i1	no_annotation	False	False	2.4814303e-10	root_1	17
633	FUSTrFam_1021	Machimus	Machimus_arthriticusVG_GFZQ01023967_1_TSA_Machimus_arthriticus_c9679_g1_i1	no_annotation	False	False	2.4814303e-10	root_1	17
634	FUSTrFam_1021	Philonicus	Philonicus_albiceps_TRINITY_DN6886_c0_g1_i1	no_annotation	False	False	1.6644806e-09	root_1	17
635	FUSTrFam_1021	Emedia	Emedia_Trinity_TR34187_c0_g1_i1	no_annotation	False	False	2.4814303e-10	root_1	17
636	FUSTrFam_1021	Mydas	Mydas_clavatus_TRINITY_DN13050_c0_g1_i1	no_annotation	False	False	2.4814303e-10	root_1	17
637	FUSTrFam_1021	Emedia	Emedia_Trinity_TR17111_c0_g1_i1	no_annotation	False	False	2.9280361e-10	root_1	17
638	FUSTrFam_10210	Apiocera	Apiocera_parkeri_TRINITY_DN71689_c0_g2_i1	no_annotation	False	False	0.9994867	2_Apiocera	2
639	FUSTrFam_10210	Apiocera	Apiocera_parkeri_TRINITY_DN71689_c0_g1_i1	no_annotation	False	False	0.99841416	2_Apiocera	2
640	FUSTrFam_10211	Apiocera	Apiocera_parkeri_TRINITY_DN71955_c0_g2_i1	no_annotation	False	False	2.967348e-09	2_Apiocera	2
641	FUSTrFam_10211	Apiocera	Apiocera_parkeri_TRINITY_DN71955_c0_g1_i1	no_annotation	False	False	3.704812e-09	2_Apiocera	2
642	FUSTrFam_10212	Apiocera	Apiocera_parkeri_TRINITY_DN73964_c1_g2_i1	no_annotation	False	False	0.013504768	2_Apiocera	2
643	FUSTrFam_10212	Apiocera	Apiocera_parkeri_TRINITY_DN72015_c1_g1_i1	no_annotation	False	False	0.0032587596	2_Apiocera	2
644	FUSTrFam_10213	Apiocera	Apiocera_parkeri_TRINITY_DN7213_c0_g1_i1	no_annotation	False	False	7.155052e-07	2_Apiocera	2
645	FUSTrFam_10213	Apiocera	Apiocera_parkeri_TRINITY_DN7213_c0_g2_i1	no_annotation	False	False	5.486888e-06	2_Apiocera	2
646	FUSTrFam_10214	Apiocera	Apiocera_parkeri_TRINITY_DN72166_c0_g2_i1	no_annotation	False	False	0.99914503	2_Apiocera	2
647	FUSTrFam_10214	Apiocera	Apiocera_parkeri_TRINITY_DN72166_c0_g1_i1	no_annotation	False	False	0.999961	2_Apiocera	2
648	FUSTrFam_10215	Apiocera	Apiocera_parkeri_TRINITY_DN72201_c0_g1_i1	no_annotation	False	False	1.2222843e-08	2_Apiocera	2
649	FUSTrFam_10215	Apiocera	Apiocera_parkeri_TRINITY_DN72201_c0_g2_i1	no_annotation	False	False	1.2222843e-08	2_Apiocera	2
650	FUSTrFam_10216	Apiocera	Apiocera_parkeri_TRINITY_DN72231_c0_g2_i1	no_annotation	False	False	2.4964422e-09	2_Apiocera	2
651	FUSTrFam_10216	Apiocera	Apiocera_parkeri_TRINITY_DN72231_c0_g3_i1	no_annotation	False	False	7.234281e-10	2_Apiocera	2
652	FUSTrFam_10217	Apiocera	Apiocera_parkeri_TRINITY_DN72241_c0_g3_i1	no_annotation	False	False	1.00506355e-07	2_Apiocera	2
653	FUSTrFam_10217	Apiocera	Apiocera_parkeri_TRINITY_DN94556_c1_g1_i1	no_annotation	False	False	0.9971204	2_Apiocera	2
654	FUSTrFam_10218	Apiocera	Apiocera_parkeri_TRINITY_DN72339_c0_g1_i1	no_annotation	False	False	0.00013431022	2_Apiocera	2
655	FUSTrFam_10218	Apiocera	Apiocera_parkeri_TRINITY_DN72339_c0_g2_i1	no_annotation	False	False	0.00013431022	2_Apiocera	2
656	FUSTrFam_10219	Apiocera	Apiocera_parkeri_TRINITY_DN72380_c1_g2_i1	no_annotation	False	False	0.00519402	2_Apiocera	2
657	FUSTrFam_10219	Apiocera	Apiocera_parkeri_TRINITY_DN72380_c1_g1_i1	no_annotation	False	False	0.00519402	2_Apiocera	2
658	FUSTrFam_1022	Philonicus	Philonicus_albiceps_TRINITY_DN12201_c0_g1_i1	no_annotation	False	False	2.7720093e-09	1_3	7
659	FUSTrFam_1022	Machimus	Machimus_arthriticusVG_GFZQ01006596_1_TSA_Machimus_arthriticus_c10612_g1_i1	no_annotation	False	False	1.973268e-06	1_3	7
660	FUSTrFam_1022	Tolmerus	Tolmerus_atricapillus_TRINITY_DN11483_c0_g2_i1	no_annotation	False	False	3.6621614e-08	1_3	7
661	FUSTrFam_1022	Scleropogon	Scleropogon_duncani_TRINITY_DN10087_c0_g1_i1	no_annotation	False	False	4.4773857e-10	1_3	7
662	FUSTrFam_1022	Proctanthus	Proctanthus_coquilletti_TRINITY_DN7757_c0_g2_i1	no_annotation	False	False	0.00013771713	1_3	7
663	FUSTrFam_1022	Diogmites	Diogmites_neoternatus_TRINITY_DN5320_c0_g2_i1	no_annotation	False	False	3.350455e-09	1_3	7
664	FUSTrFam_1022	Emedia	Emedia_Trinity_TR21083_c0_g1_i1	no_annotation	False	False	3.409498e-10	1_3	7
665	FUSTrFam_10220	Apiocera	Apiocera_parkeri_TRINITY_DN72466_c0_g1_i1	no_annotation	False	False	0.99998283	2_Apiocera	2
666	FUSTrFam_10220	Apiocera	Apiocera_parkeri_TRINITY_DN72466_c0_g2_i1	no_annotation	False	False	0.99998283	2_Apiocera	2
667	FUSTrFam_10221	Apiocera	Apiocera_parkeri_TRINITY_DN72558_c0_g2_i1	no_annotation	False	False	1.164458e-08	2_Apiocera	2
668	FUSTrFam_10221	Apiocera	Apiocera_parkeri_TRINITY_DN72558_c0_g1_i1	no_annotation	False	False	5.74383e-09	2_Apiocera	2
669	FUSTrFam_10222	Apiocera	Apiocera_parkeri_TRINITY_DN72589_c0_g2_i1	no_annotation	False	False	8.9092947e-07	2_Apiocera	2
670	FUSTrFam_10222	Apiocera	Apiocera_parkeri_TRINITY_DN72589_c0_g1_i1	no_annotation	False	False	8.9092947e-07	2_Apiocera	2
671	FUSTrFam_10223	Apiocera	Apiocera_parkeri_TRINITY_DN72599_c0_g1_i1	no_annotation	False	False	0.99998546	2_Apiocera	2
672	FUSTrFam_10223	Apiocera	Apiocera_parkeri_TRINITY_DN72599_c0_g2_i1	no_annotation	False	False	0.9999579	2_Apiocera	2
673	FUSTrFam_10224	Apiocera	Apiocera_parkeri_TRINITY_DN72735_c0_g3_i1	no_annotation	False	False	0.99997187	2_Apiocera	2
674	FUSTrFam_10224	Apiocera	Apiocera_parkeri_TRINITY_DN72735_c0_g1_i1	no_annotation	False	False	0.99997187	2_Apiocera	2
675	FUSTrFam_10225	Apiocera	Apiocera_parkeri_TRINITY_DN72765_c0_g2_i1	no_annotation	False	False	0.9672299	2_Apiocera	2
676	FUSTrFam_10225	Apiocera	Apiocera_parkeri_TRINITY_DN72765_c0_g1_i1	no_annotation	False	False	0.9672299	2_Apiocera	2
677	FUSTrFam_10226	Apiocera	Apiocera_parkeri_TRINITY_DN72867_c0_g2_i1	no_annotation	False	False	0.99995077	2_Apiocera	2
678	FUSTrFam_10226	Apiocera	Apiocera_parkeri_TRINITY_DN72867_c0_g1_i1	no_annotation	False	False	0.99995077	2_Apiocera	2
679	FUSTrFam_10227	Apiocera	Apiocera_parkeri_TRINITY_DN72889_c0_g2_i1	no_annotation	False	False	1.0941945e-09	2_Apiocera	2
680	FUSTrFam_10227	Apiocera	Apiocera_parkeri_TRINITY_DN72889_c0_g1_i1	no_annotation	False	False	8.6142204e-10	2_Apiocera	2
681	FUSTrFam_10228	Apiocera	Apiocera_parkeri_TRINITY_DN72946_c1_g1_i1	no_annotation	False	False	1.7029093e-06	2_Apiocera	2
682	FUSTrFam_10228	Apiocera	Apiocera_parkeri_TRINITY_DN72946_c1_g2_i1	no_annotation	False	False	8.650121e-06	2_Apiocera	2
683	FUSTrFam_10229	Apiocera	Apiocera_parkeri_TRINITY_DN72987_c0_g1_i1	no_annotation	False	False	0.11116146	2_Apiocera	3
684	FUSTrFam_10229	Apiocera	Apiocera_parkeri_TRINITY_DN72987_c0_g3_i1	no_annotation	False	False	0.9727798	2_Apiocera	3
685	FUSTrFam_10229	Apiocera	Apiocera_parkeri_TRINITY_DN72987_c0_g2_i1	no_annotation	False	False	0.11116146	2_Apiocera	3
686	FUSTrFam_1023	Philonicus	Philonicus_albiceps_TRINITY_DN12592_c0_g2_i4	no_annotation	False	False	no_prediction	1_3	6
687	FUSTrFam_1023	Emedia	Emedia_Trinity_TR20494_c0_g1_i1	no_annotation	False	False	no_prediction	1_3	6
688	FUSTrFam_1023	Tolmerus	Tolmerus_atricapillus_TRINITY_DN11484_c1_g1_i3	no_annotation	False	False	no_prediction	1_3	6
689	FUSTrFam_1023	Eutolmus	Eutolmus_rufibarbisVG_GFZR01018937_1_TSA_Eutolmus_rufibarbis_c8958_g4_i7	no_annotation	False	False	no_prediction	1_3	6
690	FUSTrFam_1023	Eutolmus	Eutolmus_rufibarbisVG_GFZR01003722_1_TSA_Eutolmus_rufibarbis_c8958_g4_i4	no_annotation	False	False	no_prediction	1_3	6
691	FUSTrFam_1023	Eutolmus	Eutolmus_rufibarbisVG_GFZR01001737_1_TSA_Eutolmus_rufibarbis_c8958_g4_i1	no_annotation	False	False	no_prediction	1_3	6
692	FUSTrFam_10230	Apiocera	Apiocera_parkeri_TRINITY_DN72994_c0_g1_i1	no_annotation	False	False	0.015676182	2_Apiocera	2
693	FUSTrFam_10230	Apiocera	Apiocera_parkeri_TRINITY_DN72994_c0_g2_i1	no_annotation	False	False	0.015676182	2_Apiocera	2
694	FUSTrFam_10231	Apiocera	Apiocera_parkeri_TRINITY_DN73010_c0_g2_i1	no_annotation	False	False	4.747123e-08	2_Apiocera	2
695	FUSTrFam_10231	Apiocera	Apiocera_parkeri_TRINITY_DN73010_c0_g1_i1	no_annotation	False	False	4.747123e-08	2_Apiocera	2
696	FUSTrFam_10232	Apiocera	Apiocera_parkeri_TRINITY_DN73039_c0_g2_i1	no_annotation	False	False	8.036147e-08	2_Apiocera	2
697	FUSTrFam_10232	Apiocera	Apiocera_parkeri_TRINITY_DN73039_c0_g1_i1	no_annotation	False	False	8.6439535e-08	2_Apiocera	2
698	FUSTrFam_10233	Apiocera	Apiocera_parkeri_TRINITY_DN73050_c0_g2_i1	no_annotation	False	False	0.9755923	2_Apiocera	2
699	FUSTrFam_10233	Apiocera	Apiocera_parkeri_TRINITY_DN73050_c0_g1_i1	no_annotation	False	False	0.9755923	2_Apiocera	2
700	FUSTrFam_10234	Apiocera	Apiocera_parkeri_TRINITY_DN73107_c0_g2_i1	no_annotation	False	False	9.502217e-09	2_Apiocera	2
701	FUSTrFam_10234	Apiocera	Apiocera_parkeri_TRINITY_DN73107_c0_g1_i1	no_annotation	False	False	9.502217e-09	2_Apiocera	2
702	FUSTrFam_10235	Apiocera	Apiocera_parkeri_TRINITY_DN73112_c0_g2_i1	no_annotation	False	False	3.4108265e-09	2_Apiocera	2
703	FUSTrFam_10235	Apiocera	Apiocera_parkeri_TRINITY_DN73112_c0_g1_i1	no_annotation	False	False	3.4108265e-09	2_Apiocera	2
704	FUSTrFam_10236	Apiocera	Apiocera_parkeri_TRINITY_DN94828_c2_g2_i1	no_annotation	False	False	7.397945e-10	2_Apiocera	3
705	FUSTrFam_10236	Apiocera	Apiocera_parkeri_TRINITY_DN73302_c1_g2_i1	no_annotation	False	False	0.94827825	2_Apiocera	3
706	FUSTrFam_10236	Apiocera	Apiocera_parkeri_TRINITY_DN73302_c1_g1_i1	no_annotation	False	False	0.007000201	2_Apiocera	3
707	FUSTrFam_10237	Apiocera	Apiocera_parkeri_TRINITY_DN73306_c0_g1_i1	no_annotation	False	False	0.98832	2_Apiocera	2
708	FUSTrFam_10237	Apiocera	Apiocera_parkeri_TRINITY_DN73306_c0_g2_i1	no_annotation	False	False	0.98832	2_Apiocera	2
709	FUSTrFam_10238	Apiocera	Apiocera_parkeri_TRINITY_DN73332_c0_g1_i1	no_annotation	False	False	9.433058e-08	2_Apiocera	2
710	FUSTrFam_10238	Apiocera	Apiocera_parkeri_TRINITY_DN73332_c0_g2_i1	no_annotation	False	False	9.433058e-08	2_Apiocera	2
711	FUSTrFam_10239	Apiocera	Apiocera_parkeri_TRINITY_DN73560_c0_g1_i1	no_annotation	False	False	0.025211643	2_Apiocera	2
712	FUSTrFam_10239	Apiocera	Apiocera_parkeri_TRINITY_DN73560_c0_g2_i1	no_annotation	False	False	0.025211643	2_Apiocera	2
713	FUSTrFam_1024	Tolmerus	Tolmerus_atricapillus_TRINITY_DN11485_c0_g1_i1	no_annotation	False	False	no_prediction	1_3	3
714	FUSTrFam_1024	Emedia	Emedia_Trinity_TR9357_c1_g1_i1	no_annotation	False	False	no_prediction	1_3	3
715	FUSTrFam_1024	Philonicus	Philonicus_albiceps_TRINITY_DN11206_c0_g1_i2	no_annotation	False	False	no_prediction	1_3	3
716	FUSTrFam_10240	Apiocera	Apiocera_parkeri_TRINITY_DN73723_c0_g2_i1	no_annotation	False	False	5.636143e-07	2_Apiocera	2
717	FUSTrFam_10240	Apiocera	Apiocera_parkeri_TRINITY_DN73723_c0_g1_i1	no_annotation	False	False	5.636143e-07	2_Apiocera	2
718	FUSTrFam_10241	Apiocera	Apiocera_parkeri_TRINITY_DN73749_c1_g1_i1	no_annotation	False	False	0.13094921	2_Apiocera	2
719	FUSTrFam_10241	Apiocera	Apiocera_parkeri_TRINITY_DN73749_c1_g2_i1	no_annotation	False	False	0.13094921	2_Apiocera	2
720	FUSTrFam_10242	Apiocera	Apiocera_parkeri_TRINITY_DN73812_c0_g3_i1	no_annotation	False	False	0.9999957	2_Apiocera	4
721	FUSTrFam_10242	Apiocera	Apiocera_parkeri_TRINITY_DN95030_c5_g1_i1	no_annotation	False	False	0.9999906	2_Apiocera	4
722	FUSTrFam_10242	Apiocera	Apiocera_parkeri_TRINITY_DN73812_c0_g2_i1	no_annotation	False	False	0.99388605	2_Apiocera	4
723	FUSTrFam_10242	Apiocera	Apiocera_parkeri_TRINITY_DN73812_c0_g1_i1	no_annotation	False	False	0.9999957	2_Apiocera	4
724	FUSTrFam_10243	Apiocera	Apiocera_parkeri_TRINITY_DN73871_c0_g1_i1	no_annotation	False	False	0.00550222	2_Apiocera	2
725	FUSTrFam_10243	Apiocera	Apiocera_parkeri_TRINITY_DN73871_c0_g2_i1	no_annotation	False	False	0.00550222	2_Apiocera	2
726	FUSTrFam_10244	Apiocera	Apiocera_parkeri_TRINITY_DN73913_c0_g1_i1	no_annotation	False	False	1.6952871e-06	2_Apiocera	2
727	FUSTrFam_10244	Apiocera	Apiocera_parkeri_TRINITY_DN73913_c0_g2_i1	no_annotation	False	False	1.6952871e-06	2_Apiocera	2
728	FUSTrFam_10245	Apiocera	Apiocera_parkeri_TRINITY_DN74029_c0_g2_i1	no_annotation	False	False	7.564565e-09	2_Apiocera	2
729	FUSTrFam_10245	Apiocera	Apiocera_parkeri_TRINITY_DN74029_c0_g1_i1	no_annotation	False	False	2.7199407e-08	2_Apiocera	2
730	FUSTrFam_10246	Apiocera	Apiocera_parkeri_TRINITY_DN7408_c0_g1_i1	no_annotation	False	False	0.01157853	2_Apiocera	2
731	FUSTrFam_10246	Apiocera	Apiocera_parkeri_TRINITY_DN7408_c0_g2_i1	no_annotation	False	False	0.01157853	2_Apiocera	2
732	FUSTrFam_10247	Apiocera	Apiocera_parkeri_TRINITY_DN742_c0_g1_i1	no_annotation	False	False	1.0	2_Apiocera	2
733	FUSTrFam_10247	Apiocera	Apiocera_parkeri_TRINITY_DN742_c0_g2_i1	no_annotation	False	False	1.0	2_Apiocera	2
734	FUSTrFam_10248	Apiocera	Apiocera_parkeri_TRINITY_DN74435_c0_g2_i1	no_annotation	False	False	0.9998153	2_Apiocera	2
735	FUSTrFam_10248	Apiocera	Apiocera_parkeri_TRINITY_DN74435_c0_g1_i1	no_annotation	False	False	0.9998153	2_Apiocera	2
736	FUSTrFam_10249	Apiocera	Apiocera_parkeri_TRINITY_DN74436_c0_g2_i1	no_annotation	False	False	2.4193506e-07	2_Apiocera	2
737	FUSTrFam_10249	Apiocera	Apiocera_parkeri_TRINITY_DN74436_c0_g1_i1	no_annotation	False	False	2.4193506e-07	2_Apiocera	2
738	FUSTrFam_1025	Philonicus	Philonicus_albiceps_TRINITY_DN12078_c0_g1_i1	no_annotation	False	False	no_prediction	1_3	3
739	FUSTrFam_1025	Emedia	Emedia_Trinity_TR830_c0_g1_i2	no_annotation	False	False	no_prediction	1_3	3
740	FUSTrFam_1025	Tolmerus	Tolmerus_atricapillus_TRINITY_DN11486_c0_g1_i1	no_annotation	False	False	no_prediction	1_3	3
741	FUSTrFam_10250	Apiocera	Apiocera_parkeri_TRINITY_DN74452_c1_g1_i1	no_annotation	False	False	0.0012379852	2_Apiocera	2
742	FUSTrFam_10250	Apiocera	Apiocera_parkeri_TRINITY_DN74452_c1_g2_i1	no_annotation	False	False	6.0457034e-05	2_Apiocera	2
743	FUSTrFam_10251	Apiocera	Apiocera_parkeri_TRINITY_DN74598_c0_g2_i1	no_annotation	False	False	9.172912e-08	2_Apiocera	3
744	FUSTrFam_10251	Apiocera	Apiocera_parkeri_TRINITY_DN74598_c0_g1_i1	no_annotation	False	False	9.172912e-08	2_Apiocera	3
745	FUSTrFam_10251	Apiocera	Apiocera_parkeri_TRINITY_DN74598_c0_g3_i1	no_annotation	False	False	9.172912e-08	2_Apiocera	3
746	FUSTrFam_10252	Apiocera	Apiocera_parkeri_TRINITY_DN74835_c1_g3_i1	no_annotation	False	False	5.822945e-07	2_Apiocera	2
747	FUSTrFam_10252	Apiocera	Apiocera_parkeri_TRINITY_DN74835_c1_g1_i1	no_annotation	False	False	5.822945e-07	2_Apiocera	2
748	FUSTrFam_10253	Apiocera	Apiocera_parkeri_TRINITY_DN74902_c0_g1_i1	no_annotation	False	False	0.007835082	2_Apiocera	2
749	FUSTrFam_10253	Apiocera	Apiocera_parkeri_TRINITY_DN74902_c0_g2_i1	no_annotation	False	False	0.007835082	2_Apiocera	2
750	FUSTrFam_10254	Apiocera	Apiocera_parkeri_TRINITY_DN74949_c1_g1_i1	no_annotation	False	False	0.004377924	2_Apiocera	2
751	FUSTrFam_10254	Apiocera	Apiocera_parkeri_TRINITY_DN74949_c1_g2_i1	no_annotation	False	False	0.004377924	2_Apiocera	2
752	FUSTrFam_10255	Apiocera	Apiocera_parkeri_TRINITY_DN75007_c2_g1_i1	no_annotation	False	False	0.5451585	2_Apiocera	2
753	FUSTrFam_10255	Apiocera	Apiocera_parkeri_TRINITY_DN75007_c2_g2_i1	no_annotation	False	False	0.5451585	2_Apiocera	2
754	FUSTrFam_10256	Apiocera	Apiocera_parkeri_TRINITY_DN7510_c0_g2_i1	no_annotation	False	False	1.2862184e-06	2_Apiocera	2
755	FUSTrFam_10256	Apiocera	Apiocera_parkeri_TRINITY_DN7510_c0_g1_i1	no_annotation	False	False	1.2862184e-06	2_Apiocera	2
756	FUSTrFam_10257	Apiocera	Apiocera_parkeri_TRINITY_DN75123_c0_g2_i1	no_annotation	False	False	2.3979506e-08	2_Apiocera	2
757	FUSTrFam_10257	Apiocera	Apiocera_parkeri_TRINITY_DN75123_c0_g1_i1	no_annotation	False	False	3.9128324e-07	2_Apiocera	2
758	FUSTrFam_10258	Apiocera	Apiocera_parkeri_TRINITY_DN75141_c1_g3_i1	no_annotation	False	False	0.9919294	2_Apiocera	2
759	FUSTrFam_10258	Apiocera	Apiocera_parkeri_TRINITY_DN75141_c1_g1_i1	no_annotation	False	False	0.9919294	2_Apiocera	2
760	FUSTrFam_10259	Apiocera	Apiocera_parkeri_TRINITY_DN75166_c0_g2_i1	no_annotation	False	False	1.8440582e-08	2_Apiocera	2
761	FUSTrFam_10259	Apiocera	Apiocera_parkeri_TRINITY_DN75166_c0_g3_i1	no_annotation	False	False	1.8440582e-08	2_Apiocera	2
762	FUSTrFam_1026	Machimus	Machimus_arthriticusVG_GFZQ01006693_1_TSA_Machimus_arthriticus_c10680_g1_i1	no_annotation	False	False	no_prediction	1_3	6
763	FUSTrFam_1026	Tolmerus	Tolmerus_atricapillus_TRINITY_DN11487_c0_g1_i1	no_annotation	False	False	no_prediction	1_3	6
764	FUSTrFam_1026	Proctanthus	Proctanthus_coquilletti_TRINITY_DN8491_c0_g2_i3	no_annotation	False	False	no_prediction	1_3	6
765	FUSTrFam_1026	Emedia	Emedia_Trinity_TR17228_c0_g1_i1	no_annotation	False	False	no_prediction	1_3	6
766	FUSTrFam_1026	Philonicus	Philonicus_albiceps_TRINITY_DN12194_c0_g2_i1	no_annotation	False	False	no_prediction	1_3	6
767	FUSTrFam_1026	Eutolmus	Eutolmus_rufibarbisVG_GFZR01029200_1_TSA_Eutolmus_rufibarbis_c3161_g1_i1	no_annotation	False	False	no_prediction	1_3	6
768	FUSTrFam_10260	Apiocera	Apiocera_parkeri_TRINITY_DN75274_c0_g1_i1	no_annotation	False	False	8.120541e-05	2_Apiocera	2
769	FUSTrFam_10260	Apiocera	Apiocera_parkeri_TRINITY_DN75274_c0_g2_i1	no_annotation	False	False	8.120541e-05	2_Apiocera	2
770	FUSTrFam_10261	Apiocera	Apiocera_parkeri_TRINITY_DN75365_c0_g2_i1	no_annotation	False	False	5.7694814e-07	2_Apiocera	2
771	FUSTrFam_10261	Apiocera	Apiocera_parkeri_TRINITY_DN75365_c0_g1_i1	no_annotation	False	False	1.0	2_Apiocera	2
772	FUSTrFam_10262	Apiocera	Apiocera_parkeri_TRINITY_DN75495_c0_g2_i1	no_annotation	False	False	0.9999988	2_Apiocera	3
773	FUSTrFam_10262	Apiocera	Apiocera_parkeri_TRINITY_DN75495_c0_g1_i1	no_annotation	False	False	0.9999988	2_Apiocera	3
774	FUSTrFam_10262	Apiocera	Apiocera_parkeri_TRINITY_DN75495_c0_g3_i1	no_annotation	False	False	0.9999988	2_Apiocera	3
775	FUSTrFam_10263	Apiocera	Apiocera_parkeri_TRINITY_DN75513_c0_g2_i1	no_annotation	False	False	0.07962543	2_Apiocera	2
776	FUSTrFam_10263	Apiocera	Apiocera_parkeri_TRINITY_DN75513_c0_g1_i1	no_annotation	False	False	0.07962543	2_Apiocera	2
777	FUSTrFam_10264	Apiocera	Apiocera_parkeri_TRINITY_DN75561_c0_g3_i1	no_annotation	False	False	3.3585568e-08	2_Apiocera	3
778	FUSTrFam_10264	Apiocera	Apiocera_parkeri_TRINITY_DN75561_c0_g1_i1	no_annotation	False	False	3.3585568e-08	2_Apiocera	3
779	FUSTrFam_10264	Apiocera	Apiocera_parkeri_TRINITY_DN75561_c0_g2_i1	no_annotation	False	False	3.3585568e-08	2_Apiocera	3
780	FUSTrFam_10265	Apiocera	Apiocera_parkeri_TRINITY_DN7556_c0_g1_i1	no_annotation	False	False	1.0445104e-08	2_Apiocera	2
781	FUSTrFam_10265	Apiocera	Apiocera_parkeri_TRINITY_DN7556_c0_g2_i1	no_annotation	False	False	4.415944e-08	2_Apiocera	2
782	FUSTrFam_10266	Apiocera	Apiocera_parkeri_TRINITY_DN75673_c0_g2_i1	no_annotation	False	False	0.5297103	2_Apiocera	2
783	FUSTrFam_10266	Apiocera	Apiocera_parkeri_TRINITY_DN75673_c0_g1_i1	no_annotation	False	False	0.5297103	2_Apiocera	2
784	FUSTrFam_10267	Apiocera	Apiocera_parkeri_TRINITY_DN7567_c0_g1_i1	no_annotation	False	False	8.88496e-06	2_Apiocera	2
785	FUSTrFam_10267	Apiocera	Apiocera_parkeri_TRINITY_DN7567_c0_g2_i1	no_annotation	False	False	8.88496e-06	2_Apiocera	2
786	FUSTrFam_10268	Apiocera	Apiocera_parkeri_TRINITY_DN75683_c0_g1_i1	no_annotation	False	False	3.394888e-08	2_Apiocera	2
787	FUSTrFam_10268	Apiocera	Apiocera_parkeri_TRINITY_DN75683_c0_g2_i1	no_annotation	False	False	3.394888e-08	2_Apiocera	2
788	FUSTrFam_10269	Apiocera	Apiocera_parkeri_TRINITY_DN75707_c0_g2_i1	no_annotation	False	False	1.5279814e-07	2_Apiocera	2
789	FUSTrFam_10269	Apiocera	Apiocera_parkeri_TRINITY_DN75707_c0_g1_i1	no_annotation	False	False	4.0230027e-08	2_Apiocera	2
790	FUSTrFam_1027	Eutolmus	Eutolmus_rufibarbisVG_GFZR01025070_1_TSA_Eutolmus_rufibarbis_c5878_g1_i3	no_annotation	False	False	no_prediction	7_8	4
791	FUSTrFam_1027	Tolmerus	Tolmerus_atricapillus_TRINITY_DN11488_c0_g1_i3	no_annotation	False	False	no_prediction	7_8	4
792	FUSTrFam_1027	Eutolmus	Eutolmus_rufibarbisVG_GFZR01013602_1_TSA_Eutolmus_rufibarbis_c5878_g1_i1	no_annotation	False	False	no_prediction	7_8	4
793	FUSTrFam_1027	Philonicus	Philonicus_albiceps_TRINITY_DN7808_c0_g1_i2	no_annotation	False	False	no_prediction	7_8	4
794	FUSTrFam_10270	Apiocera	Apiocera_parkeri_TRINITY_DN75802_c0_g2_i1	no_annotation	False	False	1.0	2_Apiocera	4
795	FUSTrFam_10270	Apiocera	Apiocera_parkeri_TRINITY_DN75802_c0_g1_i1	no_annotation	False	False	1.0	2_Apiocera	4
796	FUSTrFam_10270	Apiocera	Apiocera_parkeri_TRINITY_DN75802_c0_g3_i1	no_annotation	False	False	1.0	2_Apiocera	4
797	FUSTrFam_10270	Apiocera	Apiocera_parkeri_TRINITY_DN75802_c0_g4_i1	no_annotation	False	False	1.0	2_Apiocera	4
798	FUSTrFam_10271	Apiocera	Apiocera_parkeri_TRINITY_DN75822_c4_g2_i1	no_annotation	False	False	3.3006193e-09	2_Apiocera	2
799	FUSTrFam_10271	Apiocera	Apiocera_parkeri_TRINITY_DN75822_c4_g1_i1	no_annotation	False	False	4.6535007e-09	2_Apiocera	2
800	FUSTrFam_10272	Apiocera	Apiocera_parkeri_TRINITY_DN75940_c0_g2_i1	no_annotation	False	False	4.8572144e-07	2_Apiocera	2
801	FUSTrFam_10272	Apiocera	Apiocera_parkeri_TRINITY_DN75940_c0_g1_i1	no_annotation	False	False	4.8572144e-07	2_Apiocera	2
802	FUSTrFam_10273	Apiocera	Apiocera_parkeri_TRINITY_DN76099_c0_g3_i1	no_annotation	False	False	5.6340266e-08	2_Apiocera	2
803	FUSTrFam_10273	Apiocera	Apiocera_parkeri_TRINITY_DN76099_c0_g1_i1	no_annotation	False	False	6.483982e-08	2_Apiocera	2
804	FUSTrFam_10274	Apiocera	Apiocera_parkeri_TRINITY_DN76163_c0_g1_i1	no_annotation	False	False	0.94579697	2_Apiocera	2
805	FUSTrFam_10274	Apiocera	Apiocera_parkeri_TRINITY_DN76163_c0_g2_i1	no_annotation	False	False	0.87879694	2_Apiocera	2
806	FUSTrFam_10275	Apiocera	Apiocera_parkeri_TRINITY_DN76226_c0_g2_i1	no_annotation	False	False	0.6154825	2_Apiocera	2
807	FUSTrFam_10275	Apiocera	Apiocera_parkeri_TRINITY_DN76226_c0_g1_i1	no_annotation	False	False	0.6154825	2_Apiocera	2
808	FUSTrFam_10276	Apiocera	Apiocera_parkeri_TRINITY_DN76337_c0_g1_i1	no_annotation	False	False	0.98688287	2_Apiocera	2
809	FUSTrFam_10276	Apiocera	Apiocera_parkeri_TRINITY_DN76337_c0_g4_i1	no_annotation	False	False	0.99661523	2_Apiocera	2
810	FUSTrFam_10277	Apiocera	Apiocera_parkeri_TRINITY_DN76404_c1_g2_i1	no_annotation	False	False	0.1305992	2_Apiocera	2
811	FUSTrFam_10277	Apiocera	Apiocera_parkeri_TRINITY_DN76404_c1_g1_i1	no_annotation	False	False	0.1305992	2_Apiocera	2
812	FUSTrFam_10278	Apiocera	Apiocera_parkeri_TRINITY_DN76438_c1_g1_i1	no_annotation	False	False	2.145412e-09	2_Apiocera	4
813	FUSTrFam_10278	Apiocera	Apiocera_parkeri_TRINITY_DN94186_c0_g5_i11	no_annotation	False	False	1.9052004e-10	2_Apiocera	4
814	FUSTrFam_10278	Apiocera	Apiocera_parkeri_TRINITY_DN88710_c0_g1_i1	no_annotation	False	False	8.499523e-09	2_Apiocera	4
815	FUSTrFam_10278	Apiocera	Apiocera_parkeri_TRINITY_DN91948_c6_g2_i1	no_annotation	False	False	1.0405132e-09	2_Apiocera	4
816	FUSTrFam_10279	Apiocera	Apiocera_parkeri_TRINITY_DN76470_c0_g2_i1	no_annotation	False	False	3.446119e-05	2_Apiocera	2
817	FUSTrFam_10279	Apiocera	Apiocera_parkeri_TRINITY_DN76470_c0_g1_i1	no_annotation	False	False	3.446119e-05	2_Apiocera	2
818	FUSTrFam_1028	Tolmerus	Tolmerus_atricapillus_TRINITY_DN11490_c0_g1_i1	no_annotation	False	False	3.9835968e-11	root_1	9
819	FUSTrFam_1028	Eutolmus	Eutolmus_rufibarbisVG_GFZR01007719_1_TSA_Eutolmus_rufibarbis_c8449_g1_i1	no_annotation	False	False	3.206776e-11	root_1	9
820	FUSTrFam_1028	Machimus	Machimus_arthriticusVG_GFZQ01016132_1_TSA_Machimus_arthriticus_c12386_g1_i1	no_annotation	False	False	1.6058634e-11	root_1	9
821	FUSTrFam_1028	Mydas	Mydas_clavatus_TRINITY_DN16473_c0_g1_i1	no_annotation	False	False	1.1896385e-10	root_1	9
822	FUSTrFam_1028	Philonicus	Philonicus_albiceps_TRINITY_DN10545_c0_g1_i1	no_annotation	False	False	3.2325562e-11	root_1	9
823	FUSTrFam_1028	Diogmites	Diogmites_neoternatus_TRINITY_DN3695_c0_g1_i1	no_annotation	False	False	6.9907635e-11	root_1	9
824	FUSTrFam_1028	Apiocera	Apiocera_parkeri_TRINITY_DN94901_c0_g2_i3	no_annotation	False	False	1.1465648e-11	root_1	9
825	FUSTrFam_1028	Emedia	Emedia_Trinity_TR56220_c0_g1_i1	no_annotation	False	False	3.4358114e-11	root_1	9
826	FUSTrFam_1028	Scleropogon	Scleropogon_duncani_TRINITY_DN15052_c1_g1_i1	no_annotation	False	False	1.4026326e-10	root_1	9
827	FUSTrFam_10280	Apiocera	Apiocera_parkeri_TRINITY_DN7660_c0_g1_i1	no_annotation	False	False	3.2422482e-05	2_Apiocera	2
828	FUSTrFam_10280	Apiocera	Apiocera_parkeri_TRINITY_DN7660_c0_g2_i1	no_annotation	False	False	4.867091e-08	2_Apiocera	2
829	FUSTrFam_10281	Apiocera	Apiocera_parkeri_TRINITY_DN76623_c0_g2_i1	no_annotation	False	False	1.0	2_Apiocera	2
830	FUSTrFam_10281	Apiocera	Apiocera_parkeri_TRINITY_DN76623_c0_g1_i1	no_annotation	False	False	1.0	2_Apiocera	2
831	FUSTrFam_10282	Apiocera	Apiocera_parkeri_TRINITY_DN7678_c0_g2_i1	no_annotation	False	False	0.010645548	2_Apiocera	2
832	FUSTrFam_10282	Apiocera	Apiocera_parkeri_TRINITY_DN7678_c0_g1_i1	no_annotation	False	False	0.99999964	2_Apiocera	2
833	FUSTrFam_10283	Apiocera	Apiocera_parkeri_TRINITY_DN76790_c0_g2_i1	no_annotation	False	False	0.9999721	2_Apiocera	2
834	FUSTrFam_10283	Apiocera	Apiocera_parkeri_TRINITY_DN76790_c0_g1_i1	no_annotation	False	False	0.999923	2_Apiocera	2
835	FUSTrFam_10284	Apiocera	Apiocera_parkeri_TRINITY_DN76803_c0_g2_i1	no_annotation	False	False	2.2604485e-07	2_Apiocera	2
836	FUSTrFam_10284	Apiocera	Apiocera_parkeri_TRINITY_DN94676_c11_g1_i1	no_annotation	False	False	0.04651736	2_Apiocera	2
837	FUSTrFam_10285	Apiocera	Apiocera_parkeri_TRINITY_DN76861_c0_g1_i1	no_annotation	False	False	1.169742e-05	2_Apiocera	2
838	FUSTrFam_10285	Apiocera	Apiocera_parkeri_TRINITY_DN76861_c0_g2_i1	no_annotation	False	False	0.0010316549	2_Apiocera	2
839	FUSTrFam_10286	Apiocera	Apiocera_parkeri_TRINITY_DN76900_c0_g1_i1	no_annotation	False	False	0.99299616	2_Apiocera	2
840	FUSTrFam_10286	Apiocera	Apiocera_parkeri_TRINITY_DN76900_c0_g2_i1	no_annotation	False	False	0.99299616	2_Apiocera	2
841	FUSTrFam_10287	Apiocera	Apiocera_parkeri_TRINITY_DN76946_c1_g2_i1	no_annotation	False	False	2.6188864e-08	2_Apiocera	2
842	FUSTrFam_10287	Apiocera	Apiocera_parkeri_TRINITY_DN76946_c1_g1_i1	no_annotation	False	False	2.6188864e-08	2_Apiocera	2
843	FUSTrFam_10288	Apiocera	Apiocera_parkeri_TRINITY_DN77037_c0_g2_i1	no_annotation	False	False	0.019014476	2_Apiocera	2
844	FUSTrFam_10288	Apiocera	Apiocera_parkeri_TRINITY_DN77037_c0_g1_i1	no_annotation	False	False	0.019014476	2_Apiocera	2
845	FUSTrFam_10289	Apiocera	Apiocera_parkeri_TRINITY_DN77075_c0_g2_i1	no_annotation	False	False	6.4020615e-09	2_Apiocera	2
846	FUSTrFam_10289	Apiocera	Apiocera_parkeri_TRINITY_DN77075_c0_g5_i1	no_annotation	False	False	8.132515e-09	2_Apiocera	2
847	FUSTrFam_1029	Philonicus	Philonicus_albiceps_TRINITY_DN26452_c0_g1_i1	no_annotation	False	False	5.8139755e-09	root_1	9
848	FUSTrFam_1029	Machimus	Machimus_arthriticusVG_GFZQ01026279_1_TSA_Machimus_arthriticus_c9419_g1_i1	no_annotation	False	False	5.8139755e-09	root_1	9
849	FUSTrFam_1029	Proctanthus	Proctanthus_coquilletti_TRINITY_DN3149_c0_g2_i1	no_annotation	False	False	1.8419964e-10	root_1	9
850	FUSTrFam_1029	Tolmerus	Tolmerus_atricapillus_TRINITY_DN11491_c1_g1_i1	no_annotation	False	False	5.8139755e-09	root_1	9
851	FUSTrFam_1029	Apiocera	Apiocera_parkeri_TRINITY_DN19760_c0_g1_i1	no_annotation	False	False	2.6649611e-09	root_1	9
852	FUSTrFam_1029	Diogmites	Diogmites_neoternatus_TRINITY_DN4267_c0_g1_i1	no_annotation	False	False	2.8935772e-09	root_1	9
853	FUSTrFam_1029	Emedia	Emedia_Trinity_TR2706_c0_g1_i1	no_annotation	False	False	1.4997199e-09	root_1	9
854	FUSTrFam_1029	Scleropogon	Scleropogon_duncani_TRINITY_DN14696_c0_g1_i1	no_annotation	False	False	1.0507242e-09	root_1	9
855	FUSTrFam_1029	Eutolmus	Eutolmus_rufibarbisVG_GFZR01012210_1_TSA_Eutolmus_rufibarbis_c8363_g1_i1	no_annotation	False	False	9.131398e-09	root_1	9
856	FUSTrFam_10290	Apiocera	Apiocera_parkeri_TRINITY_DN77108_c0_g1_i1	no_annotation	False	False	4.6455967e-10	2_Apiocera	2
857	FUSTrFam_10290	Apiocera	Apiocera_parkeri_TRINITY_DN77108_c0_g2_i1	no_annotation	False	False	4.6455967e-10	2_Apiocera	2
858	FUSTrFam_10291	Apiocera	Apiocera_parkeri_TRINITY_DN7713_c0_g3_i1	no_annotation	False	False	4.81042e-05	2_Apiocera	2
859	FUSTrFam_10291	Apiocera	Apiocera_parkeri_TRINITY_DN7713_c0_g2_i1	no_annotation	False	False	4.81042e-05	2_Apiocera	2
860	FUSTrFam_10292	Apiocera	Apiocera_parkeri_TRINITY_DN77174_c0_g1_i1	no_annotation	False	False	0.99907446	2_Apiocera	2
861	FUSTrFam_10292	Apiocera	Apiocera_parkeri_TRINITY_DN77174_c0_g2_i1	no_annotation	False	False	0.99999774	2_Apiocera	2
862	FUSTrFam_10293	Apiocera	Apiocera_parkeri_TRINITY_DN77253_c1_g3_i1	no_annotation	False	False	0.9996382	2_Apiocera	2
863	FUSTrFam_10293	Apiocera	Apiocera_parkeri_TRINITY_DN77253_c1_g2_i1	no_annotation	False	False	0.9996382	2_Apiocera	2
864	FUSTrFam_10294	Apiocera	Apiocera_parkeri_TRINITY_DN77268_c0_g1_i1	no_annotation	False	False	4.3370128e-05	2_Apiocera	2
865	FUSTrFam_10294	Apiocera	Apiocera_parkeri_TRINITY_DN77268_c0_g2_i1	no_annotation	False	False	4.3370128e-05	2_Apiocera	2
866	FUSTrFam_10295	Apiocera	Apiocera_parkeri_TRINITY_DN77324_c0_g1_i1	no_annotation	False	False	0.0039326344	2_Apiocera	2
867	FUSTrFam_10295	Apiocera	Apiocera_parkeri_TRINITY_DN77324_c0_g2_i1	no_annotation	False	False	0.0039659226	2_Apiocera	2
868	FUSTrFam_10296	Apiocera	Apiocera_parkeri_TRINITY_DN7745_c0_g1_i1	no_annotation	False	False	0.9999932	2_Apiocera	2
869	FUSTrFam_10296	Apiocera	Apiocera_parkeri_TRINITY_DN7745_c0_g2_i1	no_annotation	False	False	0.9999932	2_Apiocera	2
870	FUSTrFam_10297	Apiocera	Apiocera_parkeri_TRINITY_DN80116_c0_g1_i1	no_annotation	False	False	4.4255566e-07	2_Apiocera	3
871	FUSTrFam_10297	Apiocera	Apiocera_parkeri_TRINITY_DN77478_c0_g1_i1	no_annotation	False	False	2.5467473e-10	2_Apiocera	3
872	FUSTrFam_10297	Apiocera	Apiocera_parkeri_TRINITY_DN95237_c5_g1_i4	no_annotation	False	False	0.039154194	2_Apiocera	3
873	FUSTrFam_10298	Apiocera	Apiocera_parkeri_TRINITY_DN89819_c5_g3_i1	no_annotation	False	False	5.4159427e-10	2_Apiocera	3
874	FUSTrFam_10298	Apiocera	Apiocera_parkeri_TRINITY_DN77547_c0_g1_i1	no_annotation	False	False	7.222204e-10	2_Apiocera	3
875	FUSTrFam_10298	Apiocera	Apiocera_parkeri_TRINITY_DN92424_c0_g1_i1	no_annotation	False	False	5.044364e-10	2_Apiocera	3
876	FUSTrFam_10299	Apiocera	Apiocera_parkeri_TRINITY_DN77703_c0_g1_i1	no_annotation	False	False	0.9715707	2_Apiocera	2
877	FUSTrFam_10299	Apiocera	Apiocera_parkeri_TRINITY_DN77703_c0_g2_i1	no_annotation	False	False	0.9715707	2_Apiocera	2
878	FUSTrFam_103	Apiocera	Apiocera_parkeri_TRINITY_DN13424_c0_g2_i1	no_annotation	False	False	3.6399725e-09	root_1	13
879	FUSTrFam_103	Scleropogon	Scleropogon_duncani_TRINITY_DN7486_c0_g1_i3	no_annotation	False	False	6.440651e-10	root_1	13
880	FUSTrFam_103	Machimus	Machimus_arthriticusVG_GFZQ01011858_1_TSA_Machimus_arthriticus_c10489_g1_i1	no_annotation	False	False	2.8857533e-11	root_1	13
881	FUSTrFam_103	Tolmerus	Tolmerus_atricapillus_TRINITY_DN10143_c0_g1_i1	no_annotation	False	False	6.9216646e-11	root_1	13
882	FUSTrFam_103	Proctanthus	Proctanthus_coquilletti_TRINITY_DN8764_c0_g1_i1	no_annotation	False	False	2.3987154e-11	root_1	13
883	FUSTrFam_103	Emedia	Emedia_Trinity_TR23183_c0_g1_i1	no_annotation	False	False	1.8783983e-10	root_1	13
884	FUSTrFam_103	Philonicus	Philonicus_albiceps_TRINITY_DN10913_c0_g1_i1	no_annotation	False	False	4.7094814e-11	root_1	13
885	FUSTrFam_103	Apiocera	Apiocera_parkeri_TRINITY_DN13424_c0_g1_i1	no_annotation	False	False	4.3145987e-10	root_1	13
886	FUSTrFam_103	Emedia	Emedia_Trinity_TR23183_c0_g2_i1	no_annotation	False	False	1.3067766e-10	root_1	13
887	FUSTrFam_103	Eutolmus	Eutolmus_rufibarbisVG_GFZR01030042_1_TSA_Eutolmus_rufibarbis_c5979_g1_i1	no_annotation	False	False	5.9907496e-11	root_1	13
888	FUSTrFam_103	Mydas	Mydas_clavatus_TRINITY_DN8720_c0_g1_i1	no_annotation	False	False	3.4530517e-10	root_1	13
889	FUSTrFam_103	Diogmites	Diogmites_neoternatus_TRINITY_DN1937_c0_g1_i1	no_annotation	False	False	6.552204e-10	root_1	13
890	FUSTrFam_103	Machimus	Machimus_arthriticusVG_GFZQ01022728_1_TSA_Machimus_arthriticus_c10489_g1_i2	no_annotation	False	False	5.2448955e-11	root_1	13
891	FUSTrFam_1030	Eutolmus	Eutolmus_rufibarbisVG_GFZR01009882_1_TSA_Eutolmus_rufibarbis_c8480_g1_i3	no_annotation	False	False	no_prediction	root_1	9
892	FUSTrFam_1030	Apiocera	Apiocera_parkeri_TRINITY_DN90834_c0_g1_i12	no_annotation	False	False	no_prediction	root_1	9
893	FUSTrFam_1030	Eutolmus	Eutolmus_rufibarbisVG_GFZR01023884_1_TSA_Eutolmus_rufibarbis_c8480_g1_i1	no_annotation	False	False	no_prediction	root_1	9
894	FUSTrFam_1030	Philonicus	Philonicus_albiceps_TRINITY_DN10783_c0_g1_i12	no_annotation	False	False	no_prediction	root_1	9
895	FUSTrFam_1030	Mydas	Mydas_clavatus_TRINITY_DN16787_c0_g1_i2	no_annotation	False	False	no_prediction	root_1	9
896	FUSTrFam_1030	Tolmerus	Tolmerus_atricapillus_TRINITY_DN11492_c0_g1_i10	no_annotation	False	False	no_prediction	root_1	9
897	FUSTrFam_1030	Eutolmus	Eutolmus_rufibarbisVG_GFZR01025354_1_TSA_Eutolmus_rufibarbis_c8480_g1_i4	no_annotation	False	False	no_prediction	root_1	9
898	FUSTrFam_1030	Eutolmus	Eutolmus_rufibarbisVG_GFZR01022953_1_TSA_Eutolmus_rufibarbis_c8480_g1_i5	no_annotation	False	False	no_prediction	root_1	9
899	FUSTrFam_1030	Eutolmus	Eutolmus_rufibarbisVG_GFZR01008929_1_TSA_Eutolmus_rufibarbis_c8480_g1_i2	no_annotation	False	False	no_prediction	root_1	9
900	FUSTrFam_10300	Apiocera	Apiocera_parkeri_TRINITY_DN77838_c0_g1_i1	no_annotation	False	False	0.0002876502	2_Apiocera	2
901	FUSTrFam_10300	Apiocera	Apiocera_parkeri_TRINITY_DN77838_c0_g2_i1	no_annotation	False	False	0.0002876502	2_Apiocera	2
902	FUSTrFam_10301	Apiocera	Apiocera_parkeri_TRINITY_DN77953_c1_g1_i1	no_annotation	False	False	1.5073266e-07	2_Apiocera	2
903	FUSTrFam_10301	Apiocera	Apiocera_parkeri_TRINITY_DN77953_c1_g2_i1	no_annotation	False	False	1.5073266e-07	2_Apiocera	2
904	FUSTrFam_10302	Apiocera	Apiocera_parkeri_TRINITY_DN78050_c0_g2_i1	no_annotation	False	False	1.0	2_Apiocera	2
905	FUSTrFam_10302	Apiocera	Apiocera_parkeri_TRINITY_DN78050_c0_g1_i1	no_annotation	False	False	1.0	2_Apiocera	2
906	FUSTrFam_10303	Apiocera	Apiocera_parkeri_TRINITY_DN78060_c0_g1_i1	no_annotation	False	False	0.014000229	2_Apiocera	2
907	FUSTrFam_10303	Apiocera	Apiocera_parkeri_TRINITY_DN78060_c0_g2_i1	no_annotation	False	False	0.014000229	2_Apiocera	2
908	FUSTrFam_10304	Apiocera	Apiocera_parkeri_TRINITY_DN78061_c1_g2_i1	no_annotation	False	False	0.032681935	2_Apiocera	2
909	FUSTrFam_10304	Apiocera	Apiocera_parkeri_TRINITY_DN78061_c1_g1_i1	no_annotation	False	False	0.032681935	2_Apiocera	2
910	FUSTrFam_10305	Apiocera	Apiocera_parkeri_TRINITY_DN7808_c0_g2_i1	no_annotation	False	False	1.0	2_Apiocera	2
911	FUSTrFam_10305	Apiocera	Apiocera_parkeri_TRINITY_DN7808_c0_g1_i1	no_annotation	False	False	1.0	2_Apiocera	2
912	FUSTrFam_10306	Apiocera	Apiocera_parkeri_TRINITY_DN78202_c0_g2_i1	no_annotation	False	False	8.402399e-06	2_Apiocera	2
913	FUSTrFam_10306	Apiocera	Apiocera_parkeri_TRINITY_DN78202_c0_g1_i1	no_annotation	False	False	8.402399e-06	2_Apiocera	2
914	FUSTrFam_10307	Apiocera	Apiocera_parkeri_TRINITY_DN78291_c0_g1_i1	no_annotation	False	False	1.4658046e-05	2_Apiocera	2
915	FUSTrFam_10307	Apiocera	Apiocera_parkeri_TRINITY_DN78291_c0_g2_i1	no_annotation	False	False	1.4658046e-05	2_Apiocera	2
916	FUSTrFam_10308	Apiocera	Apiocera_parkeri_TRINITY_DN78357_c0_g2_i1	no_annotation	False	False	0.9987721	2_Apiocera	2
917	FUSTrFam_10308	Apiocera	Apiocera_parkeri_TRINITY_DN78357_c0_g1_i1	no_annotation	False	False	0.0007076531	2_Apiocera	2
918	FUSTrFam_10309	Apiocera	Apiocera_parkeri_TRINITY_DN78485_c0_g1_i1	no_annotation	False	False	0.9999646	2_Apiocera	2
919	FUSTrFam_10309	Apiocera	Apiocera_parkeri_TRINITY_DN78485_c0_g2_i1	no_annotation	False	False	0.9999646	2_Apiocera	2
920	FUSTrFam_1031	Scleropogon	Scleropogon_duncani_TRINITY_DN15026_c0_g1_i1	no_annotation	False	False	no_prediction	root_1	15
921	FUSTrFam_1031	Apiocera	Apiocera_parkeri_TRINITY_DN88814_c0_g1_i1	no_annotation	False	False	no_prediction	root_1	15
922	FUSTrFam_1031	Tolmerus	Tolmerus_atricapillus_TRINITY_DN11819_c0_g2_i1	no_annotation	False	False	no_prediction	root_1	15
923	FUSTrFam_1031	Philonicus	Philonicus_albiceps_TRINITY_DN12341_c0_g1_i1	no_annotation	False	False	no_prediction	root_1	15
924	FUSTrFam_1031	Proctanthus	Proctanthus_coquilletti_TRINITY_DN5973_c0_g1_i2	no_annotation	False	False	no_prediction	root_1	15
925	FUSTrFam_1031	Mydas	Mydas_clavatus_TRINITY_DN18781_c0_g1_i12	no_annotation	False	False	no_prediction	root_1	15
926	FUSTrFam_1031	Diogmites	Diogmites_neoternatus_TRINITY_DN6916_c0_g1_i1	no_annotation	False	False	no_prediction	root_1	15
927	FUSTrFam_1031	Philonicus	Philonicus_albiceps_TRINITY_DN12842_c0_g1_i1	no_annotation	False	False	no_prediction	root_1	15
928	FUSTrFam_1031	Machimus	Machimus_arthriticusVG_GFZQ01027073_1_TSA_Machimus_arthriticus_c12533_g1_i1	no_annotation	False	False	no_prediction	root_1	15
929	FUSTrFam_1031	Tolmerus	Tolmerus_atricapillus_TRINITY_DN11495_c0_g1_i1	no_annotation	False	False	no_prediction	root_1	15
930	FUSTrFam_1031	Eutolmus	Eutolmus_rufibarbisVG_GFZR01028837_1_TSA_Eutolmus_rufibarbis_c8655_g1_i2	no_annotation	False	False	no_prediction	root_1	15
931	FUSTrFam_1031	Eutolmus	Eutolmus_rufibarbisVG_GFZR01025444_1_TSA_Eutolmus_rufibarbis_c8655_g1_i5	no_annotation	False	False	no_prediction	root_1	15
932	FUSTrFam_1031	Eutolmus	Eutolmus_rufibarbisVG_GFZR01013541_1_TSA_Eutolmus_rufibarbis_c8655_g1_i3	no_annotation	False	False	no_prediction	root_1	15
933	FUSTrFam_1031	Emedia	Emedia_Trinity_TR17179_c0_g1_i1	no_annotation	False	False	no_prediction	root_1	15
934	FUSTrFam_1031	Eutolmus	Eutolmus_rufibarbisVG_GFZR01010562_1_TSA_Eutolmus_rufibarbis_c8493_g1_i1	no_annotation	False	False	no_prediction	root_1	15
935	FUSTrFam_10310	Apiocera	Apiocera_parkeri_TRINITY_DN78579_c0_g1_i1	no_annotation	False	False	1.0	2_Apiocera	2
936	FUSTrFam_10310	Apiocera	Apiocera_parkeri_TRINITY_DN78579_c0_g2_i1	no_annotation	False	False	1.0	2_Apiocera	2
937	FUSTrFam_10311	Apiocera	Apiocera_parkeri_TRINITY_DN78605_c0_g2_i1	no_annotation	False	False	3.1922514e-07	2_Apiocera	2
938	FUSTrFam_10311	Apiocera	Apiocera_parkeri_TRINITY_DN78605_c0_g1_i1	no_annotation	False	False	8.1733754e-07	2_Apiocera	2
939	FUSTrFam_10312	Apiocera	Apiocera_parkeri_TRINITY_DN78932_c0_g1_i1	no_annotation	False	False	1.597723e-09	2_Apiocera	2
940	FUSTrFam_10312	Apiocera	Apiocera_parkeri_TRINITY_DN78932_c0_g2_i1	no_annotation	False	False	1.597723e-09	2_Apiocera	2
941	FUSTrFam_10313	Apiocera	Apiocera_parkeri_TRINITY_DN7898_c0_g1_i1	no_annotation	False	False	0.9965322	2_Apiocera	2
942	FUSTrFam_10313	Apiocera	Apiocera_parkeri_TRINITY_DN7898_c0_g2_i1	no_annotation	False	False	0.9965322	2_Apiocera	2
943	FUSTrFam_10314	Apiocera	Apiocera_parkeri_TRINITY_DN79059_c0_g2_i1	no_annotation	False	False	5.8072402e-08	2_Apiocera	2
944	FUSTrFam_10314	Apiocera	Apiocera_parkeri_TRINITY_DN79059_c0_g1_i1	no_annotation	False	False	5.8072402e-08	2_Apiocera	2
945	FUSTrFam_10315	Apiocera	Apiocera_parkeri_TRINITY_DN79088_c0_g1_i1	no_annotation	False	False	0.99999416	2_Apiocera	2
946	FUSTrFam_10315	Apiocera	Apiocera_parkeri_TRINITY_DN79088_c0_g2_i1	no_annotation	False	False	0.99999416	2_Apiocera	2
947	FUSTrFam_10316	Apiocera	Apiocera_parkeri_TRINITY_DN79099_c0_g2_i1	no_annotation	False	False	2.3468653e-08	2_Apiocera	2
948	FUSTrFam_10316	Apiocera	Apiocera_parkeri_TRINITY_DN79099_c0_g1_i1	no_annotation	False	False	1.6127231e-08	2_Apiocera	2
949	FUSTrFam_10317	Apiocera	Apiocera_parkeri_TRINITY_DN79280_c0_g1_i1	no_annotation	False	False	0.90094	2_Apiocera	2
950	FUSTrFam_10317	Apiocera	Apiocera_parkeri_TRINITY_DN79280_c0_g2_i1	no_annotation	False	False	0.90094	2_Apiocera	2
951	FUSTrFam_10318	Apiocera	Apiocera_parkeri_TRINITY_DN7945_c0_g2_i1	no_annotation	False	False	1.3533627e-05	2_Apiocera	2
952	FUSTrFam_10318	Apiocera	Apiocera_parkeri_TRINITY_DN7945_c0_g1_i1	no_annotation	False	False	1.3533627e-05	2_Apiocera	2
953	FUSTrFam_10319	Apiocera	Apiocera_parkeri_TRINITY_DN7950_c0_g1_i1	no_annotation	False	False	0.001008186	2_Apiocera	2
954	FUSTrFam_10319	Apiocera	Apiocera_parkeri_TRINITY_DN7950_c0_g2_i1	no_annotation	False	False	9.03536e-05	2_Apiocera	2
955	FUSTrFam_1032	Emedia	Emedia_Trinity_TR7802_c0_g1_i1	no_annotation	False	False	no_prediction	root_1	7
956	FUSTrFam_1032	Eutolmus	Eutolmus_rufibarbisVG_GFZR01009419_1_TSA_Eutolmus_rufibarbis_c5208_g1_i2	no_annotation	False	False	no_prediction	root_1	7
957	FUSTrFam_1032	Apiocera	Apiocera_parkeri_TRINITY_DN81573_c0_g1_i1	no_annotation	False	False	no_prediction	root_1	7
958	FUSTrFam_1032	Eutolmus	Eutolmus_rufibarbisVG_GFZR01010655_1_TSA_Eutolmus_rufibarbis_c5208_g1_i1	no_annotation	False	False	no_prediction	root_1	7
959	FUSTrFam_1032	Tolmerus	Tolmerus_atricapillus_TRINITY_DN11496_c0_g1_i1	no_annotation	False	False	no_prediction	root_1	7
960	FUSTrFam_1032	Philonicus	Philonicus_albiceps_TRINITY_DN11195_c0_g1_i1	no_annotation	False	False	no_prediction	root_1	7
961	FUSTrFam_1032	Mydas	Mydas_clavatus_TRINITY_DN11703_c0_g1_i1	no_annotation	False	False	no_prediction	root_1	7
962	FUSTrFam_10320	Apiocera	Apiocera_parkeri_TRINITY_DN79522_c0_g2_i1	no_annotation	False	False	0.00024698104	2_Apiocera	2
963	FUSTrFam_10320	Apiocera	Apiocera_parkeri_TRINITY_DN79522_c0_g1_i1	no_annotation	False	False	0.00024698104	2_Apiocera	2
964	FUSTrFam_10321	Apiocera	Apiocera_parkeri_TRINITY_DN79557_c0_g1_i1	no_annotation	False	False	0.999987	2_Apiocera	2
965	FUSTrFam_10321	Apiocera	Apiocera_parkeri_TRINITY_DN79557_c0_g2_i1	no_annotation	False	False	0.9999964	2_Apiocera	2
966	FUSTrFam_10322	Apiocera	Apiocera_parkeri_TRINITY_DN79674_c0_g1_i1	no_annotation	False	False	2.2060207e-09	2_Apiocera	3
967	FUSTrFam_10322	Apiocera	Apiocera_parkeri_TRINITY_DN79674_c0_g3_i1	no_annotation	False	False	2.2060207e-09	2_Apiocera	3
968	FUSTrFam_10322	Apiocera	Apiocera_parkeri_TRINITY_DN79674_c0_g2_i1	no_annotation	False	False	2.2060207e-09	2_Apiocera	3
969	FUSTrFam_10323	Apiocera	Apiocera_parkeri_TRINITY_DN79768_c0_g1_i1	no_annotation	False	False	0.9994105	2_Apiocera	2
970	FUSTrFam_10323	Apiocera	Apiocera_parkeri_TRINITY_DN79768_c0_g5_i1	no_annotation	False	False	0.9994105	2_Apiocera	2
971	FUSTrFam_10324	Apiocera	Apiocera_parkeri_TRINITY_DN7977_c0_g1_i1	no_annotation	False	False	0.00028737474	2_Apiocera	2
972	FUSTrFam_10324	Apiocera	Apiocera_parkeri_TRINITY_DN7977_c0_g2_i1	no_annotation	False	False	0.011933607	2_Apiocera	2
973	FUSTrFam_10325	Apiocera	Apiocera_parkeri_TRINITY_DN79812_c0_g1_i1	no_annotation	False	False	1.7832508e-07	2_Apiocera	2
974	FUSTrFam_10325	Apiocera	Apiocera_parkeri_TRINITY_DN79812_c0_g2_i1	no_annotation	False	False	2.4068868e-07	2_Apiocera	2
975	FUSTrFam_10326	Apiocera	Apiocera_parkeri_TRINITY_DN7983_c0_g1_i1	no_annotation	False	False	6.9229754e-05	2_Apiocera	2
976	FUSTrFam_10326	Apiocera	Apiocera_parkeri_TRINITY_DN7983_c0_g2_i1	no_annotation	False	False	6.9229754e-05	2_Apiocera	2
977	FUSTrFam_10327	Apiocera	Apiocera_parkeri_TRINITY_DN80012_c0_g1_i1	no_annotation	False	False	0.29747105	2_Apiocera	2
978	FUSTrFam_10327	Apiocera	Apiocera_parkeri_TRINITY_DN80012_c0_g3_i1	no_annotation	False	False	0.29747105	2_Apiocera	2
979	FUSTrFam_10328	Apiocera	Apiocera_parkeri_TRINITY_DN80045_c0_g1_i1	no_annotation	False	False	0.82408506	2_Apiocera	2
980	FUSTrFam_10328	Apiocera	Apiocera_parkeri_TRINITY_DN80045_c0_g2_i1	no_annotation	False	False	0.82408506	2_Apiocera	2
981	FUSTrFam_10329	Apiocera	Apiocera_parkeri_TRINITY_DN80119_c0_g3_i1	no_annotation	False	False	0.0023012331	2_Apiocera	3
982	FUSTrFam_10329	Apiocera	Apiocera_parkeri_TRINITY_DN80119_c0_g2_i1	no_annotation	False	False	0.0023012331	2_Apiocera	3
983	FUSTrFam_10329	Apiocera	Apiocera_parkeri_TRINITY_DN80119_c0_g5_i1	no_annotation	False	False	0.0023012331	2_Apiocera	3
984	FUSTrFam_1033	Eutolmus	Eutolmus_rufibarbisVG_GFZR01027624_1_TSA_Eutolmus_rufibarbis_c6808_g1_i1	no_annotation	False	False	no_prediction	root_1	8
985	FUSTrFam_1033	Tolmerus	Tolmerus_atricapillus_TRINITY_DN11499_c0_g1_i1	no_annotation	False	False	no_prediction	root_1	8
986	FUSTrFam_1033	Scleropogon	Scleropogon_duncani_TRINITY_DN15467_c0_g1_i1	no_annotation	False	False	no_prediction	root_1	8
987	FUSTrFam_1033	Apiocera	Apiocera_parkeri_TRINITY_DN65632_c0_g1_i1	no_annotation	False	False	no_prediction	root_1	8
988	FUSTrFam_1033	Emedia	Emedia_Trinity_TR49250_c0_g1_i1	no_annotation	False	False	no_prediction	root_1	8
989	FUSTrFam_1033	Philonicus	Philonicus_albiceps_TRINITY_DN10504_c0_g1_i1	no_annotation	False	False	no_prediction	root_1	8
990	FUSTrFam_1033	Mydas	Mydas_clavatus_TRINITY_DN16623_c0_g1_i1	no_annotation	False	False	no_prediction	root_1	8
991	FUSTrFam_1033	Proctanthus	Proctanthus_coquilletti_TRINITY_DN7080_c0_g1_i1	no_annotation	False	False	no_prediction	root_1	8
992	FUSTrFam_10330	Apiocera	Apiocera_parkeri_TRINITY_DN80125_c0_g2_i1	no_annotation	False	False	0.06381736	2_Apiocera	2
993	FUSTrFam_10330	Apiocera	Apiocera_parkeri_TRINITY_DN80125_c0_g1_i1	no_annotation	False	False	0.06381736	2_Apiocera	2
994	FUSTrFam_10331	Apiocera	Apiocera_parkeri_TRINITY_DN80181_c0_g1_i1	no_annotation	False	False	4.0476863e-08	2_Apiocera	2
995	FUSTrFam_10331	Apiocera	Apiocera_parkeri_TRINITY_DN80181_c0_g2_i1	no_annotation	False	False	4.0476863e-08	2_Apiocera	2
996	FUSTrFam_10332	Apiocera	Apiocera_parkeri_TRINITY_DN80239_c0_g2_i1	no_annotation	False	False	0.12708655	2_Apiocera	2
997	FUSTrFam_10332	Apiocera	Apiocera_parkeri_TRINITY_DN80239_c0_g1_i1	no_annotation	False	False	0.98995495	2_Apiocera	2
998	FUSTrFam_10333	Apiocera	Apiocera_parkeri_TRINITY_DN80266_c0_g1_i2	no_annotation	False	False	1.7505228e-06	2_Apiocera	2
999	FUSTrFam_10333	Apiocera	Apiocera_parkeri_TRINITY_DN95925_c0_g1_i1	no_annotation	False	False	5.1460972e-08	2_Apiocera	2
1000	FUSTrFam_10334	Apiocera	Apiocera_parkeri_TRINITY_DN80304_c0_g2_i1	no_annotation	False	False	1.5297748e-09	2_Apiocera	2
1001	FUSTrFam_10334	Apiocera	Apiocera_parkeri_TRINITY_DN80304_c0_g1_i1	no_annotation	False	False	2.5644414e-10	2_Apiocera	2
1002	FUSTrFam_10335	Apiocera	Apiocera_parkeri_TRINITY_DN80433_c0_g2_i1	no_annotation	False	False	1.8663028e-06	2_Apiocera	2
1003	FUSTrFam_10335	Apiocera	Apiocera_parkeri_TRINITY_DN80433_c0_g1_i1	no_annotation	False	False	1.8663028e-06	2_Apiocera	2
1004	FUSTrFam_10336	Apiocera	Apiocera_parkeri_TRINITY_DN8045_c0_g1_i1	no_annotation	False	False	4.410952e-08	2_Apiocera	2
1005	FUSTrFam_10336	Apiocera	Apiocera_parkeri_TRINITY_DN8045_c0_g2_i1	no_annotation	False	False	4.410952e-08	2_Apiocera	2
1006	FUSTrFam_10337	Apiocera	Apiocera_parkeri_TRINITY_DN80518_c0_g3_i1	no_annotation	False	False	0.00092719943	2_Apiocera	2
1007	FUSTrFam_10337	Apiocera	Apiocera_parkeri_TRINITY_DN80518_c0_g2_i1	no_annotation	False	False	0.31359842	2_Apiocera	2
1008	FUSTrFam_10338	Apiocera	Apiocera_parkeri_TRINITY_DN80555_c0_g1_i1	no_annotation	False	False	1.655853e-05	2_Apiocera	2
1009	FUSTrFam_10338	Apiocera	Apiocera_parkeri_TRINITY_DN80555_c0_g3_i1	no_annotation	False	False	4.994908e-06	2_Apiocera	2
1010	FUSTrFam_10339	Apiocera	Apiocera_parkeri_TRINITY_DN80641_c0_g2_i1	no_annotation	False	False	8.610305e-06	2_Apiocera	2
1011	FUSTrFam_10339	Apiocera	Apiocera_parkeri_TRINITY_DN80641_c0_g1_i1	no_annotation	False	False	8.610305e-06	2_Apiocera	2
1012	FUSTrFam_1034	Tolmerus	Tolmerus_atricapillus_TRINITY_DN1911_c0_g2_i1	no_annotation	False	False	1.43933285e-11	root_1	33
1013	FUSTrFam_1034	Eutolmus	Eutolmus_rufibarbisVG_GFZR01017461_1_TSA_Eutolmus_rufibarbis_c5215_g1_i3	no_annotation	False	False	1.7353723e-11	root_1	33
1014	FUSTrFam_1034	Scleropogon	Scleropogon_duncani_TRINITY_DN13984_c0_g1_i1	no_annotation	False	False	5.3864996e-10	root_1	33
1015	FUSTrFam_1034	Proctanthus	Proctanthus_coquilletti_TRINITY_DN7112_c0_g1_i1	no_annotation	False	False	2.574303e-09	root_1	33
1016	FUSTrFam_1034	Proctanthus	Proctanthus_coquilletti_TRINITY_DN7946_c0_g1_i1	no_annotation	False	False	6.1875283e-09	root_1	33
1017	FUSTrFam_1034	Scleropogon	Scleropogon_duncani_TRINITY_DN15002_c0_g1_i1	no_annotation	False	False	1.308674e-07	root_1	33
1018	FUSTrFam_1034	Laphystia	Laphystia_limatula_TRINITY_DN16450_c0_g1_i1	no_annotation	False	False	1.3340934e-11	root_1	33
1019	FUSTrFam_1034	Philonicus	Philonicus_albiceps_TRINITY_DN7104_c0_g1_i1	no_annotation	False	False	7.419254e-10	root_1	33
1020	FUSTrFam_1034	Philonicus	Philonicus_albiceps_TRINITY_DN9473_c0_g1_i1	no_annotation	False	False	4.1741263e-05	root_1	33
1021	FUSTrFam_1034	Laphystia	Laphystia_limatula_TRINITY_DN15348_c0_g1_i1	no_annotation	False	False	3.5179342e-05	root_1	33
1022	FUSTrFam_1034	Emedia	Emedia_Trinity_TR50223_c0_g1_i1	no_annotation	False	False	0.23229705	root_1	33
1023	FUSTrFam_1034	Apiocera	Apiocera_parkeri_TRINITY_DN60965_c0_g1_i2	no_annotation	False	False	2.804008e-11	root_1	33
1024	FUSTrFam_1034	Eutolmus	Eutolmus_rufibarbisVG_GFZR01005345_1_TSA_Eutolmus_rufibarbis_c5215_g1_i1	no_annotation	False	False	1.18511746e-11	root_1	33
1025	FUSTrFam_1034	Machimus	Machimus_arthriticusVG_GFZQ01025980_1_TSA_Machimus_arthriticus_c9958_g1_i1	no_annotation	False	False	1.504783e-09	root_1	33
1026	FUSTrFam_1034	Mydas	Mydas_clavatus_TRINITY_DN15197_c0_g1_i1	no_annotation	False	False	1.0658833e-09	root_1	33
1027	FUSTrFam_1034	Tolmerus	Tolmerus_atricapillus_TRINITY_DN11500_c0_g1_i1	no_annotation	False	False	1.0220429e-05	root_1	33
1028	FUSTrFam_1034	Scleropogon	Scleropogon_duncani_TRINITY_DN8396_c0_g1_i1	no_annotation	False	False	2.1786215e-11	root_1	33
1029	FUSTrFam_1034	Eutolmus	Eutolmus_rufibarbisVG_GFZR01022049_1_TSA_Eutolmus_rufibarbis_c4836_g1_i1	no_annotation	False	False	4.183105e-10	root_1	33
1030	FUSTrFam_1034	Emedia	Emedia_Trinity_TR29596_c0_g1_i1	no_annotation	False	False	2.0571593e-09	root_1	33
1031	FUSTrFam_1034	Apiocera	Apiocera_parkeri_TRINITY_DN82437_c0_g1_i1	no_annotation	False	False	1.4315398e-06	root_1	33
1032	FUSTrFam_1034	Tolmerus	Tolmerus_atricapillus_TRINITY_DN1911_c0_g1_i1	no_annotation	False	False	6.9640765e-12	root_1	33
1033	FUSTrFam_1034	Laphystia	Laphystia_limatula_TRINITY_DN10254_c0_g1_i1	no_annotation	False	False	2.577151e-10	root_1	33
1034	FUSTrFam_1034	Mydas	Mydas_clavatus_TRINITY_DN29605_c0_g1_i1	no_annotation	False	False	3.114507e-05	root_1	33
1035	FUSTrFam_1034	Proctanthus	Proctanthus_coquilletti_TRINITY_DN5957_c0_g1_i2	no_annotation	False	False	3.6393252e-10	root_1	33
1036	FUSTrFam_1034	Diogmites	Diogmites_neoternatus_TRINITY_DN3539_c0_g1_i1	no_annotation	False	False	1.6925435e-10	root_1	33
1037	FUSTrFam_1034	Diogmites	Diogmites_neoternatus_TRINITY_DN4243_c0_g1_i1	no_annotation	False	False	4.41039e-11	root_1	33
1038	FUSTrFam_1034	Tolmerus	Tolmerus_atricapillus_TRINITY_DN3117_c0_g1_i1	no_annotation	False	False	1.6673785e-09	root_1	33
1039	FUSTrFam_1034	Emedia	Emedia_Trinity_TR7683_c0_g2_i1	no_annotation	False	False	1.9875566e-09	root_1	33
1040	FUSTrFam_1034	Philonicus	Philonicus_albiceps_TRINITY_DN26143_c0_g1_i1	no_annotation	False	False	4.292426e-11	root_1	33
1041	FUSTrFam_1034	Apiocera	Apiocera_parkeri_TRINITY_DN63324_c0_g1_i1	no_annotation	False	False	6.505221e-10	root_1	33
1042	FUSTrFam_1034	Diogmites	Diogmites_neoternatus_TRINITY_DN6233_c0_g1_i1	no_annotation	False	False	2.781014e-06	root_1	33
1043	FUSTrFam_1034	Emedia	Emedia_Trinity_TR7683_c0_g1_i1	no_annotation	False	False	2.9645276e-11	root_1	33
1044	FUSTrFam_1034	Mydas	Mydas_clavatus_TRINITY_DN9711_c0_g1_i2	no_annotation	False	False	7.459445e-12	root_1	33
1045	FUSTrFam_10340	Apiocera	Apiocera_parkeri_TRINITY_DN80644_c0_g2_i1	no_annotation	False	False	0.9999981	2_Apiocera	2
1046	FUSTrFam_10340	Apiocera	Apiocera_parkeri_TRINITY_DN80644_c0_g1_i1	no_annotation	False	False	0.9999981	2_Apiocera	2
1047	FUSTrFam_10341	Apiocera	Apiocera_parkeri_TRINITY_DN80655_c0_g2_i1	no_annotation	False	False	0.9812252	2_Apiocera	2
1048	FUSTrFam_10341	Apiocera	Apiocera_parkeri_TRINITY_DN80655_c0_g1_i1	no_annotation	False	False	0.9812252	2_Apiocera	2
1049	FUSTrFam_10342	Apiocera	Apiocera_parkeri_TRINITY_DN80866_c0_g2_i1	no_annotation	False	False	1.7323126e-08	2_Apiocera	2
1050	FUSTrFam_10342	Apiocera	Apiocera_parkeri_TRINITY_DN80866_c0_g1_i1	no_annotation	False	False	1.8258833e-08	2_Apiocera	2
1051	FUSTrFam_10343	Apiocera	Apiocera_parkeri_TRINITY_DN80882_c0_g3_i1	no_annotation	False	False	8.716128e-10	2_Apiocera	3
1052	FUSTrFam_10343	Apiocera	Apiocera_parkeri_TRINITY_DN80882_c0_g2_i1	no_annotation	False	False	8.716128e-10	2_Apiocera	3
1053	FUSTrFam_10343	Apiocera	Apiocera_parkeri_TRINITY_DN80882_c0_g1_i1	no_annotation	False	False	8.716128e-10	2_Apiocera	3
1054	FUSTrFam_10344	Apiocera	Apiocera_parkeri_TRINITY_DN80891_c1_g1_i1	no_annotation	False	False	0.005788599	2_Apiocera	2
1055	FUSTrFam_10344	Apiocera	Apiocera_parkeri_TRINITY_DN80891_c1_g2_i1	no_annotation	False	False	0.085038	2_Apiocera	2
1056	FUSTrFam_10345	Apiocera	Apiocera_parkeri_TRINITY_DN80920_c0_g2_i1	no_annotation	False	False	0.9997116	2_Apiocera	2
1057	FUSTrFam_10345	Apiocera	Apiocera_parkeri_TRINITY_DN80920_c0_g1_i1	no_annotation	False	False	0.9997116	2_Apiocera	2
1058	FUSTrFam_10346	Apiocera	Apiocera_parkeri_TRINITY_DN8095_c0_g1_i1	no_annotation	False	False	0.99989307	2_Apiocera	2
1059	FUSTrFam_10346	Apiocera	Apiocera_parkeri_TRINITY_DN8095_c0_g2_i1	no_annotation	False	False	0.99989307	2_Apiocera	2
1060	FUSTrFam_10347	Apiocera	Apiocera_parkeri_TRINITY_DN81060_c0_g1_i1	no_annotation	False	False	1.1305855e-06	2_Apiocera	2
1061	FUSTrFam_10347	Apiocera	Apiocera_parkeri_TRINITY_DN81060_c0_g2_i1	no_annotation	False	False	1.1305855e-06	2_Apiocera	2
1062	FUSTrFam_10348	Apiocera	Apiocera_parkeri_TRINITY_DN81085_c0_g2_i1	no_annotation	False	False	5.8030597e-10	2_Apiocera	2
1063	FUSTrFam_10348	Apiocera	Apiocera_parkeri_TRINITY_DN81085_c0_g1_i1	no_annotation	False	False	5.4670163e-10	2_Apiocera	2
1064	FUSTrFam_10349	Apiocera	Apiocera_parkeri_TRINITY_DN93102_c7_g1_i2	no_annotation	False	False	1.5350798e-06	2_Apiocera	2
1065	FUSTrFam_10349	Apiocera	Apiocera_parkeri_TRINITY_DN81114_c0_g1_i1	no_annotation	False	False	1.0163056e-08	2_Apiocera	2
1066	FUSTrFam_1035	Philonicus	Philonicus_albiceps_TRINITY_DN31535_c0_g1_i1	no_annotation	False	False	0.9999999	8_9	2
1067	FUSTrFam_1035	Tolmerus	Tolmerus_atricapillus_TRINITY_DN11501_c0_g1_i1	no_annotation	False	False	0.999998	8_9	2
1068	FUSTrFam_10350	Apiocera	Apiocera_parkeri_TRINITY_DN81119_c0_g2_i1	no_annotation	False	False	0.99983394	2_Apiocera	2
1069	FUSTrFam_10350	Apiocera	Apiocera_parkeri_TRINITY_DN81119_c0_g3_i1	no_annotation	False	False	0.99983394	2_Apiocera	2
1070	FUSTrFam_10351	Apiocera	Apiocera_parkeri_TRINITY_DN81191_c0_g1_i1	no_annotation	False	False	0.99129874	2_Apiocera	2
1071	FUSTrFam_10351	Apiocera	Apiocera_parkeri_TRINITY_DN81191_c0_g3_i1	no_annotation	False	False	0.99129874	2_Apiocera	2
1072	FUSTrFam_10352	Apiocera	Apiocera_parkeri_TRINITY_DN81199_c0_g1_i1	no_annotation	False	False	1.6341883e-07	2_Apiocera	2
1073	FUSTrFam_10352	Apiocera	Apiocera_parkeri_TRINITY_DN81199_c0_g2_i1	no_annotation	False	False	8.36105e-09	2_Apiocera	2
1074	FUSTrFam_10353	Apiocera	Apiocera_parkeri_TRINITY_DN81208_c0_g1_i1	no_annotation	False	False	0.9999424	2_Apiocera	2
1075	FUSTrFam_10353	Apiocera	Apiocera_parkeri_TRINITY_DN81208_c0_g2_i1	no_annotation	False	False	0.9999424	2_Apiocera	2
1076	FUSTrFam_10354	Apiocera	Apiocera_parkeri_TRINITY_DN81230_c0_g2_i1	no_annotation	False	False	0.99925333	2_Apiocera	2
1077	FUSTrFam_10354	Apiocera	Apiocera_parkeri_TRINITY_DN81230_c0_g1_i1	no_annotation	False	False	0.47528863	2_Apiocera	2
1078	FUSTrFam_10355	Apiocera	Apiocera_parkeri_TRINITY_DN81278_c0_g3_i1	no_annotation	False	False	1.0	2_Apiocera	2
1079	FUSTrFam_10355	Apiocera	Apiocera_parkeri_TRINITY_DN81278_c0_g1_i1	no_annotation	False	False	1.0	2_Apiocera	2
1080	FUSTrFam_10356	Apiocera	Apiocera_parkeri_TRINITY_DN85565_c0_g1_i1	no_annotation	False	False	7.6822975e-09	2_Apiocera	2
1081	FUSTrFam_10356	Apiocera	Apiocera_parkeri_TRINITY_DN81285_c1_g1_i2	no_annotation	False	False	2.5390756e-09	2_Apiocera	2
1082	FUSTrFam_10357	Apiocera	Apiocera_parkeri_TRINITY_DN81301_c0_g2_i1	no_annotation	False	False	1.9080758e-07	2_Apiocera	2
1083	FUSTrFam_10357	Apiocera	Apiocera_parkeri_TRINITY_DN81301_c0_g1_i1	no_annotation	False	False	1.464916e-07	2_Apiocera	2
1084	FUSTrFam_10358	Apiocera	Apiocera_parkeri_TRINITY_DN91670_c3_g3_i1	no_annotation	False	False	2.5672664e-09	2_Apiocera	3
1085	FUSTrFam_10358	Apiocera	Apiocera_parkeri_TRINITY_DN93223_c7_g4_i1	no_annotation	False	False	4.583033e-09	2_Apiocera	3
1086	FUSTrFam_10358	Apiocera	Apiocera_parkeri_TRINITY_DN81309_c0_g1_i2	no_annotation	False	False	4.8436977e-08	2_Apiocera	3
1087	FUSTrFam_10359	Apiocera	Apiocera_parkeri_TRINITY_DN81318_c0_g1_i1	no_annotation	False	False	0.99999917	2_Apiocera	2
1088	FUSTrFam_10359	Apiocera	Apiocera_parkeri_TRINITY_DN81318_c0_g2_i1	no_annotation	False	False	0.99999917	2_Apiocera	2
1089	FUSTrFam_1036	Emedia	Emedia_Trinity_TR17954_c0_g1_i1	no_annotation	False	False	no_prediction	root_1	8
1090	FUSTrFam_1036	Apiocera	Apiocera_parkeri_TRINITY_DN89797_c0_g1_i1	no_annotation	False	False	no_prediction	root_1	8
1091	FUSTrFam_1036	Diogmites	Diogmites_neoternatus_TRINITY_DN6119_c0_g1_i1	no_annotation	False	False	no_prediction	root_1	8
1092	FUSTrFam_1036	Scleropogon	Scleropogon_duncani_TRINITY_DN14313_c0_g1_i1	no_annotation	False	False	no_prediction	root_1	8
1093	FUSTrFam_1036	Philonicus	Philonicus_albiceps_TRINITY_DN12884_c0_g1_i1	no_annotation	False	False	no_prediction	root_1	8
1094	FUSTrFam_1036	Proctanthus	Proctanthus_coquilletti_TRINITY_DN9214_c0_g1_i1	no_annotation	False	False	no_prediction	root_1	8
1095	FUSTrFam_1036	Eutolmus	Eutolmus_rufibarbisVG_GFZR01030486_1_TSA_Eutolmus_rufibarbis_c5220_g1_i1	no_annotation	False	False	no_prediction	root_1	8
1096	FUSTrFam_1036	Tolmerus	Tolmerus_atricapillus_TRINITY_DN11502_c0_g1_i1	no_annotation	False	False	no_prediction	root_1	8
1097	FUSTrFam_10360	Apiocera	Apiocera_parkeri_TRINITY_DN81366_c0_g1_i1	no_annotation	False	False	5.52222e-07	2_Apiocera	2
1098	FUSTrFam_10360	Apiocera	Apiocera_parkeri_TRINITY_DN81366_c0_g2_i1	no_annotation	False	False	5.016338e-05	2_Apiocera	2
1099	FUSTrFam_10361	Apiocera	Apiocera_parkeri_TRINITY_DN8136_c0_g1_i1	no_annotation	False	False	3.2710889e-06	2_Apiocera	2
1100	FUSTrFam_10361	Apiocera	Apiocera_parkeri_TRINITY_DN8136_c0_g2_i1	no_annotation	False	False	8.516178e-06	2_Apiocera	2
1101	FUSTrFam_10362	Apiocera	Apiocera_parkeri_TRINITY_DN81383_c0_g1_i1	no_annotation	False	False	1.0	2_Apiocera	2
1102	FUSTrFam_10362	Apiocera	Apiocera_parkeri_TRINITY_DN81383_c0_g2_i1	no_annotation	False	False	1.0	2_Apiocera	2
1103	FUSTrFam_10363	Apiocera	Apiocera_parkeri_TRINITY_DN81409_c0_g1_i2	no_annotation	False	False	1.2907925e-08	2_Apiocera	2
1104	FUSTrFam_10363	Apiocera	Apiocera_parkeri_TRINITY_DN93242_c0_g1_i2	no_annotation	False	False	2.058466e-07	2_Apiocera	2
1105	FUSTrFam_10364	Apiocera	Apiocera_parkeri_TRINITY_DN81415_c1_g1_i1	no_annotation	False	False	2.6596806e-05	2_Apiocera	2
1106	FUSTrFam_10364	Apiocera	Apiocera_parkeri_TRINITY_DN81415_c1_g2_i1	no_annotation	False	False	2.6596806e-05	2_Apiocera	2
1107	FUSTrFam_10365	Apiocera	Apiocera_parkeri_TRINITY_DN81449_c0_g3_i1	no_annotation	False	False	5.4798964e-11	2_Apiocera	3
1108	FUSTrFam_10365	Apiocera	Apiocera_parkeri_TRINITY_DN81449_c0_g1_i1	no_annotation	False	False	5.4798964e-11	2_Apiocera	3
1109	FUSTrFam_10365	Apiocera	Apiocera_parkeri_TRINITY_DN81449_c0_g2_i1	no_annotation	False	False	5.4798964e-11	2_Apiocera	3
1110	FUSTrFam_10366	Apiocera	Apiocera_parkeri_TRINITY_DN87393_c0_g1_i1	no_annotation	False	False	5.1808092e-05	2_Apiocera	2
1111	FUSTrFam_10366	Apiocera	Apiocera_parkeri_TRINITY_DN81532_c1_g3_i1	no_annotation	False	False	1.436756e-09	2_Apiocera	2
1112	FUSTrFam_10367	Apiocera	Apiocera_parkeri_TRINITY_DN81636_c0_g2_i1	no_annotation	False	False	1.433056e-06	2_Apiocera	2
1113	FUSTrFam_10367	Apiocera	Apiocera_parkeri_TRINITY_DN81636_c0_g1_i1	no_annotation	False	False	1.433056e-06	2_Apiocera	2
1114	FUSTrFam_10368	Apiocera	Apiocera_parkeri_TRINITY_DN81638_c0_g2_i1	no_annotation	False	False	0.9974758	2_Apiocera	2
1115	FUSTrFam_10368	Apiocera	Apiocera_parkeri_TRINITY_DN81638_c0_g1_i1	no_annotation	False	False	0.9974758	2_Apiocera	2
1116	FUSTrFam_10369	Apiocera	Apiocera_parkeri_TRINITY_DN81774_c0_g1_i1	no_annotation	False	False	0.001507201	2_Apiocera	3
1117	FUSTrFam_10369	Apiocera	Apiocera_parkeri_TRINITY_DN96082_c3_g15_i2	no_annotation	False	False	2.0548116e-05	2_Apiocera	3
1118	FUSTrFam_10369	Apiocera	Apiocera_parkeri_TRINITY_DN81774_c0_g2_i1	no_annotation	False	False	0.0024869498	2_Apiocera	3
1119	FUSTrFam_1037	Tolmerus	Tolmerus_atricapillus_TRINITY_DN11503_c0_g1_i2	no_annotation	False	False	no_prediction	1_3	2
1120	FUSTrFam_1037	Emedia	Emedia_Trinity_TR325_c0_g1_i1	no_annotation	False	False	no_prediction	1_3	2
1121	FUSTrFam_10370	Apiocera	Apiocera_parkeri_TRINITY_DN81821_c0_g2_i1	no_annotation	False	False	3.1485815e-05	2_Apiocera	4
1122	FUSTrFam_10370	Apiocera	Apiocera_parkeri_TRINITY_DN93073_c5_g4_i1	no_annotation	False	False	0.99997365	2_Apiocera	4
1123	FUSTrFam_10370	Apiocera	Apiocera_parkeri_TRINITY_DN93073_c5_g2_i1	no_annotation	False	False	0.9999999	2_Apiocera	4
1124	FUSTrFam_10370	Apiocera	Apiocera_parkeri_TRINITY_DN92901_c6_g4_i7	no_annotation	False	False	0.9999962	2_Apiocera	4
1125	FUSTrFam_10371	Apiocera	Apiocera_parkeri_TRINITY_DN81915_c1_g2_i1	no_annotation	False	False	1.0	2_Apiocera	2
1126	FUSTrFam_10371	Apiocera	Apiocera_parkeri_TRINITY_DN81915_c1_g1_i1	no_annotation	False	False	1.0	2_Apiocera	2
1127	FUSTrFam_10372	Apiocera	Apiocera_parkeri_TRINITY_DN81979_c0_g1_i1	no_annotation	False	False	5.9658487e-06	2_Apiocera	2
1128	FUSTrFam_10372	Apiocera	Apiocera_parkeri_TRINITY_DN81979_c0_g2_i1	no_annotation	False	False	5.9658487e-06	2_Apiocera	2
1129	FUSTrFam_10373	Apiocera	Apiocera_parkeri_TRINITY_DN94146_c2_g1_i1	no_annotation	False	False	1.0	2_Apiocera	2
1130	FUSTrFam_10373	Apiocera	Apiocera_parkeri_TRINITY_DN82004_c1_g1_i1	no_annotation	False	False	0.0388133	2_Apiocera	2
1131	FUSTrFam_10374	Apiocera	Apiocera_parkeri_TRINITY_DN82052_c0_g3_i1	no_annotation	False	False	7.084394e-05	2_Apiocera	2
1132	FUSTrFam_10374	Apiocera	Apiocera_parkeri_TRINITY_DN82052_c0_g2_i1	no_annotation	False	False	5.112238e-05	2_Apiocera	2
1133	FUSTrFam_10375	Apiocera	Apiocera_parkeri_TRINITY_DN82122_c0_g1_i1	no_annotation	False	False	4.20835e-07	2_Apiocera	2
1134	FUSTrFam_10375	Apiocera	Apiocera_parkeri_TRINITY_DN82122_c0_g2_i1	no_annotation	False	False	4.20835e-07	2_Apiocera	2
1135	FUSTrFam_10376	Apiocera	Apiocera_parkeri_TRINITY_DN82144_c0_g4_i1	no_annotation	False	False	0.091872886	2_Apiocera	9
1136	FUSTrFam_10376	Apiocera	Apiocera_parkeri_TRINITY_DN82144_c0_g1_i1	no_annotation	False	False	0.9967139	2_Apiocera	9
1137	FUSTrFam_10376	Apiocera	Apiocera_parkeri_TRINITY_DN82144_c0_g8_i1	no_annotation	False	False	0.9946827	2_Apiocera	9
1138	FUSTrFam_10376	Apiocera	Apiocera_parkeri_TRINITY_DN82144_c0_g2_i1	no_annotation	False	False	0.9682395	2_Apiocera	9
1139	FUSTrFam_10376	Apiocera	Apiocera_parkeri_TRINITY_DN82144_c0_g12_i1	no_annotation	False	False	0.9946827	2_Apiocera	9
1140	FUSTrFam_10376	Apiocera	Apiocera_parkeri_TRINITY_DN82144_c0_g11_i1	no_annotation	False	False	0.0014820313	2_Apiocera	9
1141	FUSTrFam_10376	Apiocera	Apiocera_parkeri_TRINITY_DN82144_c0_g7_i1	no_annotation	False	False	0.018105038	2_Apiocera	9
1142	FUSTrFam_10376	Apiocera	Apiocera_parkeri_TRINITY_DN82144_c0_g3_i1	no_annotation	False	False	0.018105038	2_Apiocera	9
1143	FUSTrFam_10376	Apiocera	Apiocera_parkeri_TRINITY_DN82144_c0_g9_i1	no_annotation	False	False	0.091872886	2_Apiocera	9
1144	FUSTrFam_10377	Apiocera	Apiocera_parkeri_TRINITY_DN82164_c0_g2_i1	no_annotation	False	False	2.393033e-09	2_Apiocera	2
1145	FUSTrFam_10377	Apiocera	Apiocera_parkeri_TRINITY_DN82164_c0_g1_i1	no_annotation	False	False	2.393033e-09	2_Apiocera	2
1146	FUSTrFam_10378	Apiocera	Apiocera_parkeri_TRINITY_DN82202_c0_g1_i1	no_annotation	False	False	0.0001317816	root_1	2
1147	FUSTrFam_10378	Diogmites	Diogmites_neoternatus_TRINITY_DN6652_c0_g1_i1	no_annotation	False	False	0.0052204654	root_1	2
1148	FUSTrFam_10379	Apiocera	Apiocera_parkeri_TRINITY_DN82237_c0_g2_i1	no_annotation	False	False	0.9999999	2_Apiocera	2
1149	FUSTrFam_10379	Apiocera	Apiocera_parkeri_TRINITY_DN82237_c0_g1_i1	no_annotation	False	False	0.9999999	2_Apiocera	2
1150	FUSTrFam_1038	Philonicus	Philonicus_albiceps_TRINITY_DN11167_c0_g1_i1	no_annotation	False	False	no_prediction	root_1	8
1151	FUSTrFam_1038	Proctanthus	Proctanthus_coquilletti_TRINITY_DN9374_c0_g1_i2	no_annotation	False	False	no_prediction	root_1	8
1152	FUSTrFam_1038	Eutolmus	Eutolmus_rufibarbisVG_GFZR01029911_1_TSA_Eutolmus_rufibarbis_c8844_g1_i3	no_annotation	False	False	no_prediction	root_1	8
1153	FUSTrFam_1038	Tolmerus	Tolmerus_atricapillus_TRINITY_DN11504_c0_g2_i1	no_annotation	False	False	no_prediction	root_1	8
1154	FUSTrFam_1038	Eutolmus	Eutolmus_rufibarbisVG_GFZR01004540_1_TSA_Eutolmus_rufibarbis_c8844_g1_i2	no_annotation	False	False	no_prediction	root_1	8
1155	FUSTrFam_1038	Mydas	Mydas_clavatus_TRINITY_DN17699_c0_g1_i2	no_annotation	False	False	no_prediction	root_1	8
1156	FUSTrFam_1038	Emedia	Emedia_Trinity_TR23706_c0_g1_i1	no_annotation	False	False	no_prediction	root_1	8
1157	FUSTrFam_1038	Scleropogon	Scleropogon_duncani_TRINITY_DN15572_c0_g1_i1	no_annotation	False	False	no_prediction	root_1	8
1158	FUSTrFam_10380	Apiocera	Apiocera_parkeri_TRINITY_DN82392_c0_g1_i1	no_annotation	False	False	0.999992	2_Apiocera	2
1159	FUSTrFam_10380	Apiocera	Apiocera_parkeri_TRINITY_DN82392_c0_g2_i1	no_annotation	False	False	0.999992	2_Apiocera	2
1160	FUSTrFam_10381	Apiocera	Apiocera_parkeri_TRINITY_DN82464_c0_g1_i1	no_annotation	False	False	8.3260544e-05	2_Apiocera	2
1161	FUSTrFam_10381	Apiocera	Apiocera_parkeri_TRINITY_DN82464_c0_g2_i1	no_annotation	False	False	8.3260544e-05	2_Apiocera	2
1162	FUSTrFam_10382	Apiocera	Apiocera_parkeri_TRINITY_DN82859_c0_g2_i1	no_annotation	False	False	1.0062074e-05	2_Apiocera	2
1163	FUSTrFam_10382	Apiocera	Apiocera_parkeri_TRINITY_DN82859_c0_g1_i1	no_annotation	False	False	1.0062074e-05	2_Apiocera	2
1164	FUSTrFam_10383	Apiocera	Apiocera_parkeri_TRINITY_DN82883_c0_g3_i1	no_annotation	False	False	0.0051351073	2_Apiocera	2
1165	FUSTrFam_10383	Apiocera	Apiocera_parkeri_TRINITY_DN82883_c0_g1_i1	no_annotation	False	False	0.0051351073	2_Apiocera	2
1166	FUSTrFam_10384	Apiocera	Apiocera_parkeri_TRINITY_DN94885_c0_g1_i3	no_annotation	False	False	8.593728e-09	2_Apiocera	2
1167	FUSTrFam_10384	Apiocera	Apiocera_parkeri_TRINITY_DN82889_c0_g1_i1	no_annotation	False	False	3.4179382e-09	2_Apiocera	2
1168	FUSTrFam_10385	Apiocera	Apiocera_parkeri_TRINITY_DN82892_c0_g5_i1	no_annotation	False	False	0.0006784804	2_Apiocera	4
1169	FUSTrFam_10385	Apiocera	Apiocera_parkeri_TRINITY_DN96131_c15_g4_i1	no_annotation	False	False	1.76152e-08	2_Apiocera	4
1170	FUSTrFam_10385	Apiocera	Apiocera_parkeri_TRINITY_DN92879_c3_g7_i3	no_annotation	False	False	0.99944335	2_Apiocera	4
1171	FUSTrFam_10385	Apiocera	Apiocera_parkeri_TRINITY_DN96131_c15_g12_i3	no_annotation	False	False	0.9999962	2_Apiocera	4
1172	FUSTrFam_10386	Apiocera	Apiocera_parkeri_TRINITY_DN8297_c0_g2_i1	no_annotation	False	False	0.97695905	2_Apiocera	2
1173	FUSTrFam_10386	Apiocera	Apiocera_parkeri_TRINITY_DN8297_c0_g1_i1	no_annotation	False	False	0.97695905	2_Apiocera	2
1174	FUSTrFam_10387	Apiocera	Apiocera_parkeri_TRINITY_DN83097_c0_g3_i1	no_annotation	False	False	2.889876e-05	2_Apiocera	3
1175	FUSTrFam_10387	Apiocera	Apiocera_parkeri_TRINITY_DN83097_c0_g1_i1	no_annotation	False	False	6.625022e-05	2_Apiocera	3
1176	FUSTrFam_10387	Apiocera	Apiocera_parkeri_TRINITY_DN83097_c0_g5_i1	no_annotation	False	False	2.889876e-05	2_Apiocera	3
1177	FUSTrFam_10388	Apiocera	Apiocera_parkeri_TRINITY_DN83135_c0_g3_i1	no_annotation	False	False	0.99999166	2_Apiocera	2
1178	FUSTrFam_10388	Apiocera	Apiocera_parkeri_TRINITY_DN83135_c0_g4_i1	no_annotation	False	False	0.61099946	2_Apiocera	2
1179	FUSTrFam_10389	Apiocera	Apiocera_parkeri_TRINITY_DN83145_c0_g1_i1	no_annotation	False	False	2.2392849e-06	2_Apiocera	2
1180	FUSTrFam_10389	Apiocera	Apiocera_parkeri_TRINITY_DN83145_c0_g2_i1	no_annotation	False	False	2.2392849e-06	2_Apiocera	2
1181	FUSTrFam_1039	Philonicus	Philonicus_albiceps_TRINITY_DN6413_c0_g2_i1	no_annotation	False	False	no_prediction	root_1	18
1182	FUSTrFam_1039	Machimus	Machimus_arthriticusVG_GFZQ01011829_1_TSA_Machimus_arthriticus_c12565_g1_i1	no_annotation	False	False	no_prediction	root_1	18
1183	FUSTrFam_1039	Eutolmus	Eutolmus_rufibarbisVG_GFZR01028091_1_TSA_Eutolmus_rufibarbis_c7966_g1_i4	no_annotation	False	False	no_prediction	root_1	18
1184	FUSTrFam_1039	Emedia	Emedia_Trinity_TR2296_c7_g1_i1	no_annotation	False	False	no_prediction	root_1	18
1185	FUSTrFam_1039	Laphystia	Laphystia_limatula_TRINITY_DN16871_c1_g1_i1	no_annotation	False	False	no_prediction	root_1	18
1186	FUSTrFam_1039	Mydas	Mydas_clavatus_TRINITY_DN17634_c0_g1_i1	no_annotation	False	False	no_prediction	root_1	18
1187	FUSTrFam_1039	Machimus	Machimus_arthriticusVG_GFZQ01016956_1_TSA_Machimus_arthriticus_c12565_g1_i2	no_annotation	False	False	no_prediction	root_1	18
1188	FUSTrFam_1039	Tolmerus	Tolmerus_atricapillus_TRINITY_DN11505_c0_g1_i2	no_annotation	False	False	no_prediction	root_1	18
1189	FUSTrFam_1039	Apiocera	Apiocera_parkeri_TRINITY_DN87218_c0_g1_i2	no_annotation	False	False	no_prediction	root_1	18
1190	FUSTrFam_1039	Tolmerus	Tolmerus_atricapillus_TRINITY_DN4895_c0_g1_i1	no_annotation	False	False	no_prediction	root_1	18
1191	FUSTrFam_1039	Diogmites	Diogmites_neoternatus_TRINITY_DN6946_c0_g1_i1	no_annotation	False	False	no_prediction	root_1	18
1192	FUSTrFam_1039	Eutolmus	Eutolmus_rufibarbisVG_GFZR01023315_1_TSA_Eutolmus_rufibarbis_c7966_g1_i3	no_annotation	False	False	no_prediction	root_1	18
1193	FUSTrFam_1039	Emedia	Emedia_Trinity_TR38152_c0_g1_i1	no_annotation	False	False	no_prediction	root_1	18
1194	FUSTrFam_1039	Eutolmus	Eutolmus_rufibarbisVG_GFZR01022997_1_TSA_Eutolmus_rufibarbis_c7966_g1_i2	no_annotation	False	False	no_prediction	root_1	18
1195	FUSTrFam_1039	Proctanthus	Proctanthus_coquilletti_TRINITY_DN7794_c1_g1_i1	no_annotation	False	False	no_prediction	root_1	18
1196	FUSTrFam_1039	Scleropogon	Scleropogon_duncani_TRINITY_DN15416_c0_g9_i1	no_annotation	False	False	no_prediction	root_1	18
1197	FUSTrFam_1039	Philonicus	Philonicus_albiceps_TRINITY_DN5397_c0_g1_i1	no_annotation	False	False	no_prediction	root_1	18
1198	FUSTrFam_1039	Mydas	Mydas_clavatus_TRINITY_DN17593_c0_g1_i13	no_annotation	False	False	no_prediction	root_1	18
1199	FUSTrFam_10390	Apiocera	Apiocera_parkeri_TRINITY_DN8320_c0_g2_i1	no_annotation	False	False	7.520545e-05	2_Apiocera	2
1200	FUSTrFam_10390	Apiocera	Apiocera_parkeri_TRINITY_DN8320_c0_g1_i1	no_annotation	False	False	6.11606e-05	2_Apiocera	2
1201	FUSTrFam_10391	Apiocera	Apiocera_parkeri_TRINITY_DN83216_c0_g2_i1	no_annotation	False	False	0.99999976	2_Apiocera	2
1202	FUSTrFam_10391	Apiocera	Apiocera_parkeri_TRINITY_DN83216_c0_g1_i1	no_annotation	False	False	0.9999771	2_Apiocera	2
1203	FUSTrFam_10392	Apiocera	Apiocera_parkeri_TRINITY_DN83327_c0_g2_i1	no_annotation	False	False	1.1730762e-08	2_Apiocera	3
1204	FUSTrFam_10392	Apiocera	Apiocera_parkeri_TRINITY_DN83327_c0_g1_i1	no_annotation	False	False	1.1730762e-08	2_Apiocera	3
1205	FUSTrFam_10392	Apiocera	Apiocera_parkeri_TRINITY_DN83327_c0_g3_i1	no_annotation	False	False	1.1730762e-08	2_Apiocera	3
1206	FUSTrFam_10393	Apiocera	Apiocera_parkeri_TRINITY_DN83455_c0_g2_i1	no_annotation	False	False	1.5110932e-06	2_Apiocera	2
1207	FUSTrFam_10393	Apiocera	Apiocera_parkeri_TRINITY_DN83455_c0_g1_i1	no_annotation	False	False	0.005593324	2_Apiocera	2
1208	FUSTrFam_10394	Apiocera	Apiocera_parkeri_TRINITY_DN83475_c0_g2_i1	no_annotation	False	False	4.7054223e-06	2_Apiocera	2
1209	FUSTrFam_10394	Apiocera	Apiocera_parkeri_TRINITY_DN83475_c0_g1_i1	no_annotation	False	False	4.7054223e-06	2_Apiocera	2
1210	FUSTrFam_10395	Apiocera	Apiocera_parkeri_TRINITY_DN83602_c2_g1_i1	no_annotation	False	False	8.563739e-08	2_Apiocera	2
1211	FUSTrFam_10395	Apiocera	Apiocera_parkeri_TRINITY_DN83602_c2_g2_i1	no_annotation	False	False	8.563739e-08	2_Apiocera	2
1212	FUSTrFam_10396	Apiocera	Apiocera_parkeri_TRINITY_DN8361_c0_g2_i1	no_annotation	False	False	5.838645e-05	2_Apiocera	2
1213	FUSTrFam_10396	Apiocera	Apiocera_parkeri_TRINITY_DN8361_c0_g1_i1	no_annotation	False	False	5.838645e-05	2_Apiocera	2
1214	FUSTrFam_10397	Apiocera	Apiocera_parkeri_TRINITY_DN83715_c1_g1_i2	no_annotation	False	False	0.0041278168	2_Apiocera	3
1215	FUSTrFam_10397	Apiocera	Apiocera_parkeri_TRINITY_DN83715_c1_g3_i1	no_annotation	False	False	0.0041278168	2_Apiocera	3
1216	FUSTrFam_10397	Apiocera	Apiocera_parkeri_TRINITY_DN83715_c1_g2_i1	no_annotation	False	False	0.0041278168	2_Apiocera	3
1217	FUSTrFam_10398	Apiocera	Apiocera_parkeri_TRINITY_DN83727_c1_g1_i1	no_annotation	False	False	2.6495143e-05	2_Apiocera	2
1218	FUSTrFam_10398	Apiocera	Apiocera_parkeri_TRINITY_DN83727_c1_g2_i1	no_annotation	False	False	2.6495143e-05	2_Apiocera	2
1219	FUSTrFam_10399	Apiocera	Apiocera_parkeri_TRINITY_DN83781_c0_g1_i1	no_annotation	False	False	0.9999919	2_Apiocera	2
1220	FUSTrFam_10399	Apiocera	Apiocera_parkeri_TRINITY_DN83781_c0_g2_i1	no_annotation	False	False	0.9999919	2_Apiocera	2
1221	FUSTrFam_104	Machimus	Machimus_arthriticusVG_GFZQ01008193_1_TSA_Machimus_arthriticus_c11526_g1_i1	no_annotation	False	False	4.9668755e-11	root_1	10
1222	FUSTrFam_104	Tolmerus	Tolmerus_atricapillus_TRINITY_DN10144_c0_g1_i1	no_annotation	False	False	3.392106e-11	root_1	10
1223	FUSTrFam_104	Apiocera	Apiocera_parkeri_TRINITY_DN68359_c0_g2_i1	no_annotation	False	False	3.7612774e-11	root_1	10
1224	FUSTrFam_104	Mydas	Mydas_clavatus_TRINITY_DN17719_c0_g1_i1	no_annotation	False	False	2.1040032e-10	root_1	10
1225	FUSTrFam_104	Proctanthus	Proctanthus_coquilletti_TRINITY_DN16397_c1_g1_i1	no_annotation	False	False	3.8019286e-11	root_1	10
1226	FUSTrFam_104	Emedia	Emedia_Trinity_TR6308_c0_g1_i1	no_annotation	False	False	6.413865e-10	root_1	10
1227	FUSTrFam_104	Scleropogon	Scleropogon_duncani_TRINITY_DN11100_c0_g1_i1	no_annotation	False	False	1.1959045e-09	root_1	10
1228	FUSTrFam_104	Philonicus	Philonicus_albiceps_TRINITY_DN6245_c0_g1_i1	no_annotation	False	False	7.256748e-11	root_1	10
1229	FUSTrFam_104	Eutolmus	Eutolmus_rufibarbisVG_GFZR01006761_1_TSA_Eutolmus_rufibarbis_c6706_g1_i1	no_annotation	False	False	4.6139984e-11	root_1	10
1230	FUSTrFam_104	Diogmites	Diogmites_neoternatus_TRINITY_DN4277_c0_g1_i1	no_annotation	False	False	2.4956424e-09	root_1	10
1231	FUSTrFam_1040	Emedia	Emedia_Trinity_TR38124_c0_g1_i1	no_annotation	False	False	no_prediction	1_3	16
1232	FUSTrFam_1040	Philonicus	Philonicus_albiceps_TRINITY_DN12585_c0_g1_i1	no_annotation	False	False	no_prediction	1_3	16
1233	FUSTrFam_1040	Emedia	Emedia_Trinity_TR17227_c0_g1_i1	no_annotation	False	False	no_prediction	1_3	16
1234	FUSTrFam_1040	Philonicus	Philonicus_albiceps_TRINITY_DN10497_c0_g1_i1	no_annotation	False	False	no_prediction	1_3	16
1235	FUSTrFam_1040	Philonicus	Philonicus_albiceps_TRINITY_DN2029_c0_g2_i1	no_annotation	False	False	no_prediction	1_3	16
1236	FUSTrFam_1040	Machimus	Machimus_arthriticusVG_GFZQ01019299_1_TSA_Machimus_arthriticus_c10737_g1_i1	no_annotation	False	False	no_prediction	1_3	16
1237	FUSTrFam_1040	Proctanthus	Proctanthus_coquilletti_TRINITY_DN751_c0_g1_i1	no_annotation	False	False	no_prediction	1_3	16
1238	FUSTrFam_1040	Emedia	Emedia_Trinity_TR6935_c0_g1_i1	no_annotation	False	False	no_prediction	1_3	16
1239	FUSTrFam_1040	Tolmerus	Tolmerus_atricapillus_TRINITY_DN11508_c0_g1_i1	no_annotation	False	False	no_prediction	1_3	16
1240	FUSTrFam_1040	Philonicus	Philonicus_albiceps_TRINITY_DN2029_c0_g1_i1	no_annotation	False	False	no_prediction	1_3	16
1241	FUSTrFam_1040	Proctanthus	Proctanthus_coquilletti_TRINITY_DN7211_c0_g1_i1	no_annotation	False	False	no_prediction	1_3	16
1242	FUSTrFam_1040	Eutolmus	Eutolmus_rufibarbisVG_GFZR01021469_1_TSA_Eutolmus_rufibarbis_c6862_g1_i1	no_annotation	False	False	no_prediction	1_3	16
1243	FUSTrFam_1040	Eutolmus	Eutolmus_rufibarbisVG_GFZR01011083_1_TSA_Eutolmus_rufibarbis_c6983_g1_i2	no_annotation	False	False	no_prediction	1_3	16
1244	FUSTrFam_1040	Machimus	Machimus_arthriticusVG_GFZQ01022166_1_TSA_Machimus_arthriticus_c11272_g1_i1	no_annotation	False	False	no_prediction	1_3	16
1245	FUSTrFam_1040	Tolmerus	Tolmerus_atricapillus_TRINITY_DN6939_c0_g1_i2	no_annotation	False	False	no_prediction	1_3	16
1246	FUSTrFam_1040	Eutolmus	Eutolmus_rufibarbisVG_GFZR01008614_1_TSA_Eutolmus_rufibarbis_c8494_g1_i1	no_annotation	False	False	no_prediction	1_3	16
1247	FUSTrFam_10400	Apiocera	Apiocera_parkeri_TRINITY_DN83809_c2_g1_i2	no_annotation	False	False	4.4854827e-09	2_Apiocera	2
1248	FUSTrFam_10400	Apiocera	Apiocera_parkeri_TRINITY_DN94691_c1_g3_i2	no_annotation	False	False	1.3848195e-10	2_Apiocera	2
1249	FUSTrFam_10401	Apiocera	Apiocera_parkeri_TRINITY_DN91466_c2_g2_i1	no_annotation	False	False	0.0057217195	2_Apiocera	5
1250	FUSTrFam_10401	Apiocera	Apiocera_parkeri_TRINITY_DN91466_c2_g1_i2	no_annotation	False	False	0.4806585	2_Apiocera	5
1251	FUSTrFam_10401	Apiocera	Apiocera_parkeri_TRINITY_DN83831_c4_g3_i1	no_annotation	False	False	0.7878582	2_Apiocera	5
1252	FUSTrFam_10401	Apiocera	Apiocera_parkeri_TRINITY_DN83831_c4_g2_i1	no_annotation	False	False	0.1442681	2_Apiocera	5
1253	FUSTrFam_10401	Apiocera	Apiocera_parkeri_TRINITY_DN97619_c0_g1_i1	no_annotation	False	False	2.1327407e-08	2_Apiocera	5
1254	FUSTrFam_10402	Apiocera	Apiocera_parkeri_TRINITY_DN93778_c2_g5_i2	no_annotation	False	False	0.9998964	2_Apiocera	2
1255	FUSTrFam_10402	Apiocera	Apiocera_parkeri_TRINITY_DN84001_c0_g1_i1	no_annotation	False	False	0.9999932	2_Apiocera	2
1256	FUSTrFam_10403	Apiocera	Apiocera_parkeri_TRINITY_DN91958_c9_g1_i1	no_annotation	False	False	7.216717e-05	2_Apiocera	2
1257	FUSTrFam_10403	Apiocera	Apiocera_parkeri_TRINITY_DN84027_c0_g1_i1	no_annotation	False	False	2.7335982e-08	2_Apiocera	2
1258	FUSTrFam_10404	Apiocera	Apiocera_parkeri_TRINITY_DN84056_c0_g1_i1	no_annotation	False	False	0.99999285	2_Apiocera	2
1259	FUSTrFam_10404	Apiocera	Apiocera_parkeri_TRINITY_DN84056_c0_g3_i1	no_annotation	False	False	2.3761459e-06	2_Apiocera	2
1260	FUSTrFam_10405	Apiocera	Apiocera_parkeri_TRINITY_DN84549_c0_g1_i1	no_annotation	False	False	1.0	2_Apiocera	3
1261	FUSTrFam_10405	Apiocera	Apiocera_parkeri_TRINITY_DN90311_c2_g1_i3	no_annotation	False	False	0.6744342	2_Apiocera	3
1262	FUSTrFam_10405	Apiocera	Apiocera_parkeri_TRINITY_DN84183_c0_g1_i4	no_annotation	False	False	0.9999968	2_Apiocera	3
1263	FUSTrFam_10406	Apiocera	Apiocera_parkeri_TRINITY_DN84240_c2_g2_i1	no_annotation	False	False	1.546905e-08	2_Apiocera	2
1264	FUSTrFam_10406	Apiocera	Apiocera_parkeri_TRINITY_DN84240_c2_g1_i1	no_annotation	False	False	1.546905e-08	2_Apiocera	2
1265	FUSTrFam_10407	Apiocera	Apiocera_parkeri_TRINITY_DN84397_c0_g2_i1	no_annotation	False	False	8.0354243e-07	2_Apiocera	2
1266	FUSTrFam_10407	Apiocera	Apiocera_parkeri_TRINITY_DN84397_c0_g1_i2	no_annotation	False	False	1.1411796e-06	2_Apiocera	2
1267	FUSTrFam_10408	Apiocera	Apiocera_parkeri_TRINITY_DN84447_c0_g2_i1	no_annotation	False	False	5.5686583e-10	2_Apiocera	2
1268	FUSTrFam_10408	Apiocera	Apiocera_parkeri_TRINITY_DN84447_c0_g1_i1	no_annotation	False	False	3.986677e-10	2_Apiocera	2
1269	FUSTrFam_10409	Apiocera	Apiocera_parkeri_TRINITY_DN84449_c0_g1_i1	no_annotation	False	False	0.75901735	2_Apiocera	2
1270	FUSTrFam_10409	Apiocera	Apiocera_parkeri_TRINITY_DN84449_c0_g2_i1	no_annotation	False	False	0.75901735	2_Apiocera	2
1271	FUSTrFam_1041	Apiocera	Apiocera_parkeri_TRINITY_DN90519_c1_g1_i4	no_annotation	False	False	no_prediction	root_1	7
1272	FUSTrFam_1041	Emedia	Emedia_Trinity_TR825_c0_g1_i1	no_annotation	False	False	no_prediction	root_1	7
1273	FUSTrFam_1041	Proctanthus	Proctanthus_coquilletti_TRINITY_DN9201_c0_g1_i3	no_annotation	False	False	no_prediction	root_1	7
1274	FUSTrFam_1041	Machimus	Machimus_arthriticusVG_GFZQ01015837_1_TSA_Machimus_arthriticus_c12300_g1_i1	no_annotation	False	False	no_prediction	root_1	7
1275	FUSTrFam_1041	Eutolmus	Eutolmus_rufibarbisVG_GFZR01030518_1_TSA_Eutolmus_rufibarbis_c4875_g1_i1	no_annotation	False	False	no_prediction	root_1	7
1276	FUSTrFam_1041	Philonicus	Philonicus_albiceps_TRINITY_DN12233_c0_g1_i3	no_annotation	False	False	no_prediction	root_1	7
1277	FUSTrFam_1041	Tolmerus	Tolmerus_atricapillus_TRINITY_DN11510_c0_g2_i4	no_annotation	False	False	no_prediction	root_1	7
1278	FUSTrFam_10410	Apiocera	Apiocera_parkeri_TRINITY_DN84468_c0_g1_i1	no_annotation	False	False	no_prediction	root_1	3
1279	FUSTrFam_10410	Diogmites	Diogmites_neoternatus_TRINITY_DN1247_c0_g1_i1	no_annotation	False	False	2.7283946e-08	root_1	3
1280	FUSTrFam_10410	Diogmites	Diogmites_neoternatus_TRINITY_DN1247_c0_g2_i1	no_annotation	False	False	2.7283946e-08	root_1	3
1281	FUSTrFam_10411	Apiocera	Apiocera_parkeri_TRINITY_DN8458_c0_g1_i1	no_annotation	False	False	0.999998	2_Apiocera	2
1282	FUSTrFam_10411	Apiocera	Apiocera_parkeri_TRINITY_DN8458_c0_g2_i1	no_annotation	False	False	0.99999917	2_Apiocera	2
1283	FUSTrFam_10412	Apiocera	Apiocera_parkeri_TRINITY_DN85145_c0_g1_i1	no_annotation	False	False	0.0005226426	2_Apiocera	2
1284	FUSTrFam_10412	Apiocera	Apiocera_parkeri_TRINITY_DN85145_c0_g2_i1	no_annotation	False	False	0.0005226426	2_Apiocera	2
1285	FUSTrFam_10413	Apiocera	Apiocera_parkeri_TRINITY_DN85188_c0_g3_i1	no_annotation	False	False	2.9585673e-08	2_Apiocera	2
1286	FUSTrFam_10413	Apiocera	Apiocera_parkeri_TRINITY_DN85188_c0_g2_i1	no_annotation	False	False	2.9585673e-08	2_Apiocera	2
1287	FUSTrFam_10414	Apiocera	Apiocera_parkeri_TRINITY_DN85239_c2_g3_i1	no_annotation	False	False	2.5117853e-07	2_Apiocera	2
1288	FUSTrFam_10414	Apiocera	Apiocera_parkeri_TRINITY_DN85239_c2_g1_i1	no_annotation	False	False	2.5117853e-07	2_Apiocera	2
1289	FUSTrFam_10415	Apiocera	Apiocera_parkeri_TRINITY_DN85379_c3_g2_i1	no_annotation	False	False	1.4022542e-08	2_Apiocera	2
1290	FUSTrFam_10415	Apiocera	Apiocera_parkeri_TRINITY_DN85379_c3_g1_i1	no_annotation	False	False	1.618112e-08	2_Apiocera	2
1291	FUSTrFam_10416	Apiocera	Apiocera_parkeri_TRINITY_DN85530_c2_g1_i1	no_annotation	False	False	0.9991335	2_Apiocera	2
1292	FUSTrFam_10416	Apiocera	Apiocera_parkeri_TRINITY_DN85530_c2_g3_i1	no_annotation	False	False	0.92240304	2_Apiocera	2
1293	FUSTrFam_10417	Apiocera	Apiocera_parkeri_TRINITY_DN8558_c0_g1_i1	no_annotation	False	False	0.9996001	2_Apiocera	2
1294	FUSTrFam_10417	Apiocera	Apiocera_parkeri_TRINITY_DN8558_c0_g2_i1	no_annotation	False	False	0.018232688	2_Apiocera	2
1295	FUSTrFam_10418	Apiocera	Apiocera_parkeri_TRINITY_DN85590_c0_g2_i1	no_annotation	False	False	0.27353764	2_Apiocera	2
1296	FUSTrFam_10418	Apiocera	Apiocera_parkeri_TRINITY_DN85590_c0_g1_i1	no_annotation	False	False	0.27353764	2_Apiocera	2
1297	FUSTrFam_10419	Apiocera	Apiocera_parkeri_TRINITY_DN85604_c0_g1_i1	no_annotation	False	False	8.8514265e-05	2_Apiocera	2
1298	FUSTrFam_10419	Apiocera	Apiocera_parkeri_TRINITY_DN85604_c0_g2_i1	no_annotation	False	False	8.8514265e-05	2_Apiocera	2
1299	FUSTrFam_1042	Emedia	Emedia_Trinity_TR2423_c0_g1_i2	no_annotation	False	False	no_prediction	root_1	11
1300	FUSTrFam_1042	Philonicus	Philonicus_albiceps_TRINITY_DN11095_c0_g1_i7	no_annotation	False	False	no_prediction	root_1	11
1301	FUSTrFam_1042	Proctanthus	Proctanthus_coquilletti_TRINITY_DN9916_c0_g1_i13	no_annotation	False	False	no_prediction	root_1	11
1302	FUSTrFam_1042	Tolmerus	Tolmerus_atricapillus_TRINITY_DN11512_c0_g1_i6	no_annotation	False	False	no_prediction	root_1	11
1303	FUSTrFam_1042	Eutolmus	Eutolmus_rufibarbisVG_GFZR01029812_1_TSA_Eutolmus_rufibarbis_c6974_g1_i9	no_annotation	False	False	no_prediction	root_1	11
1304	FUSTrFam_1042	Eutolmus	Eutolmus_rufibarbisVG_GFZR01012970_1_TSA_Eutolmus_rufibarbis_c6974_g1_i8	no_annotation	False	False	no_prediction	root_1	11
1305	FUSTrFam_1042	Apiocera	Apiocera_parkeri_TRINITY_DN88428_c0_g1_i3	no_annotation	False	False	no_prediction	root_1	11
1306	FUSTrFam_1042	Mydas	Mydas_clavatus_TRINITY_DN18117_c0_g1_i3	no_annotation	False	False	no_prediction	root_1	11
1307	FUSTrFam_1042	Scleropogon	Scleropogon_duncani_TRINITY_DN15320_c1_g1_i3	no_annotation	False	False	no_prediction	root_1	11
1308	FUSTrFam_1042	Eutolmus	Eutolmus_rufibarbisVG_GFZR01020404_1_TSA_Eutolmus_rufibarbis_c6974_g1_i4	no_annotation	False	False	no_prediction	root_1	11
1309	FUSTrFam_1042	Eutolmus	Eutolmus_rufibarbisVG_GFZR01029772_1_TSA_Eutolmus_rufibarbis_c6974_g1_i2	no_annotation	False	False	no_prediction	root_1	11
1310	FUSTrFam_10420	Apiocera	Apiocera_parkeri_TRINITY_DN85692_c0_g1_i1	no_annotation	False	False	0.6778927	2_Apiocera	2
1311	FUSTrFam_10420	Apiocera	Apiocera_parkeri_TRINITY_DN85692_c0_g2_i1	no_annotation	False	False	0.6778927	2_Apiocera	2
1312	FUSTrFam_10421	Apiocera	Apiocera_parkeri_TRINITY_DN85879_c0_g2_i1	no_annotation	False	False	0.004436637	2_Apiocera	2
1313	FUSTrFam_10421	Apiocera	Apiocera_parkeri_TRINITY_DN85879_c0_g1_i1	no_annotation	False	False	0.004436637	2_Apiocera	2
1314	FUSTrFam_10422	Apiocera	Apiocera_parkeri_TRINITY_DN93312_c2_g1_i1	no_annotation	False	False	9.451911e-09	2_Apiocera	2
1315	FUSTrFam_10422	Apiocera	Apiocera_parkeri_TRINITY_DN85912_c0_g1_i1	no_annotation	False	False	9.1744305e-06	2_Apiocera	2
1316	FUSTrFam_10423	Apiocera	Apiocera_parkeri_TRINITY_DN86053_c1_g2_i1	no_annotation	False	False	0.9542569	2_Apiocera	2
1317	FUSTrFam_10423	Apiocera	Apiocera_parkeri_TRINITY_DN86053_c1_g4_i1	no_annotation	False	False	0.17219602	2_Apiocera	2
1318	FUSTrFam_10424	Apiocera	Apiocera_parkeri_TRINITY_DN86111_c2_g2_i1	no_annotation	False	False	2.6834153e-09	2_Apiocera	3
1319	FUSTrFam_10424	Apiocera	Apiocera_parkeri_TRINITY_DN93824_c0_g2_i1	no_annotation	False	False	2.4797897e-09	2_Apiocera	3
1320	FUSTrFam_10424	Apiocera	Apiocera_parkeri_TRINITY_DN90852_c3_g1_i1	no_annotation	False	False	6.2367476e-09	2_Apiocera	3
1321	FUSTrFam_10425	Apiocera	Apiocera_parkeri_TRINITY_DN86132_c1_g2_i2	no_annotation	False	False	0.9996891	2_Apiocera	2
1322	FUSTrFam_10425	Apiocera	Apiocera_parkeri_TRINITY_DN86132_c1_g1_i1	no_annotation	False	False	0.9996891	2_Apiocera	2
1323	FUSTrFam_10426	Apiocera	Apiocera_parkeri_TRINITY_DN86148_c0_g1_i1	no_annotation	False	False	0.75174326	2_Apiocera	2
1324	FUSTrFam_10426	Apiocera	Apiocera_parkeri_TRINITY_DN86148_c0_g2_i2	no_annotation	False	False	0.20530747	2_Apiocera	2
1325	FUSTrFam_10427	Apiocera	Apiocera_parkeri_TRINITY_DN86154_c0_g4_i1	no_annotation	False	False	0.0075415825	2_Apiocera	2
1326	FUSTrFam_10427	Apiocera	Apiocera_parkeri_TRINITY_DN86154_c0_g1_i1	no_annotation	False	False	0.11077661	2_Apiocera	2
1327	FUSTrFam_10428	Apiocera	Apiocera_parkeri_TRINITY_DN86218_c1_g2_i1	no_annotation	False	False	0.024395566	2_Apiocera	2
1328	FUSTrFam_10428	Apiocera	Apiocera_parkeri_TRINITY_DN86218_c1_g1_i1	no_annotation	False	False	0.024395566	2_Apiocera	2
1329	FUSTrFam_10429	Apiocera	Apiocera_parkeri_TRINITY_DN86227_c0_g1_i2	no_annotation	False	False	5.6485033e-10	2_Apiocera	2
1330	FUSTrFam_10429	Apiocera	Apiocera_parkeri_TRINITY_DN90385_c0_g1_i1	no_annotation	False	False	3.8447662e-10	2_Apiocera	2
1331	FUSTrFam_1043	Eutolmus	Eutolmus_rufibarbisVG_GFZR01010647_1_TSA_Eutolmus_rufibarbis_c8729_g1_i1	no_annotation	False	False	no_prediction	1_3	9
1332	FUSTrFam_1043	Philonicus	Philonicus_albiceps_TRINITY_DN8715_c0_g1_i1	no_annotation	False	False	no_prediction	1_3	9
1333	FUSTrFam_1043	Machimus	Machimus_arthriticusVG_GFZQ01012901_1_TSA_Machimus_arthriticus_c12549_g1_i2	no_annotation	False	False	no_prediction	1_3	9
1334	FUSTrFam_1043	Tolmerus	Tolmerus_atricapillus_TRINITY_DN11513_c1_g1_i1	no_annotation	False	False	no_prediction	1_3	9
1335	FUSTrFam_1043	Emedia	Emedia_Trinity_TR46566_c0_g1_i1	no_annotation	False	False	no_prediction	1_3	9
1336	FUSTrFam_1043	Eutolmus	Eutolmus_rufibarbisVG_GFZR01028252_1_TSA_Eutolmus_rufibarbis_c8729_g1_i2	no_annotation	False	False	no_prediction	1_3	9
1337	FUSTrFam_1043	Machimus	Machimus_arthriticusVG_GFZQ01030329_1_TSA_Machimus_arthriticus_c12549_g1_i4	no_annotation	False	False	no_prediction	1_3	9
1338	FUSTrFam_1043	Proctanthus	Proctanthus_coquilletti_TRINITY_DN6242_c1_g1_i1	no_annotation	False	False	no_prediction	1_3	9
1339	FUSTrFam_1043	Eutolmus	Eutolmus_rufibarbisVG_GFZR01017185_1_TSA_Eutolmus_rufibarbis_c8729_g1_i3	no_annotation	False	False	no_prediction	1_3	9
1340	FUSTrFam_10430	Apiocera	Apiocera_parkeri_TRINITY_DN86238_c0_g1_i1	no_annotation	False	False	1.0	2_Apiocera	2
1341	FUSTrFam_10430	Apiocera	Apiocera_parkeri_TRINITY_DN86238_c0_g2_i1	no_annotation	False	False	1.0	2_Apiocera	2
1342	FUSTrFam_10431	Apiocera	Apiocera_parkeri_TRINITY_DN8626_c0_g2_i1	no_annotation	False	False	0.9951552	2_Apiocera	2
1343	FUSTrFam_10431	Apiocera	Apiocera_parkeri_TRINITY_DN8626_c0_g1_i1	no_annotation	False	False	0.9951552	2_Apiocera	2
1344	FUSTrFam_10432	Apiocera	Apiocera_parkeri_TRINITY_DN86294_c1_g1_i1	no_annotation	False	False	2.0545023e-07	2_Apiocera	2
1345	FUSTrFam_10432	Apiocera	Apiocera_parkeri_TRINITY_DN86294_c1_g2_i1	no_annotation	False	False	2.0545023e-07	2_Apiocera	2
1346	FUSTrFam_10433	Apiocera	Apiocera_parkeri_TRINITY_DN86414_c0_g1_i1	no_annotation	False	False	0.06335345	2_Apiocera	2
1347	FUSTrFam_10433	Apiocera	Apiocera_parkeri_TRINITY_DN86414_c0_g2_i1	no_annotation	False	False	0.06335345	2_Apiocera	2
1348	FUSTrFam_10434	Apiocera	Apiocera_parkeri_TRINITY_DN86415_c1_g1_i2	no_annotation	False	False	3.189622e-05	2_Apiocera	2
1349	FUSTrFam_10434	Apiocera	Apiocera_parkeri_TRINITY_DN86415_c1_g2_i1	no_annotation	False	False	3.189622e-05	2_Apiocera	2
1350	FUSTrFam_10435	Apiocera	Apiocera_parkeri_TRINITY_DN86571_c4_g2_i1	no_annotation	False	False	0.014224017	2_Apiocera	2
1351	FUSTrFam_10435	Apiocera	Apiocera_parkeri_TRINITY_DN86571_c4_g3_i2	no_annotation	False	False	0.014224017	2_Apiocera	2
1352	FUSTrFam_10436	Apiocera	Apiocera_parkeri_TRINITY_DN88897_c1_g2_i1	no_annotation	False	False	8.412137e-10	2_Apiocera	2
1353	FUSTrFam_10436	Apiocera	Apiocera_parkeri_TRINITY_DN86669_c0_g2_i1	no_annotation	False	False	3.9037036e-06	2_Apiocera	2
1354	FUSTrFam_10437	Apiocera	Apiocera_parkeri_TRINITY_DN86691_c1_g2_i1	no_annotation	False	False	4.668258e-09	2_Apiocera	2
1355	FUSTrFam_10437	Apiocera	Apiocera_parkeri_TRINITY_DN94711_c0_g1_i1	no_annotation	False	False	1.599499e-07	2_Apiocera	2
1356	FUSTrFam_10438	Apiocera	Apiocera_parkeri_TRINITY_DN86729_c1_g1_i1	no_annotation	False	False	0.89504856	2_Apiocera	2
1357	FUSTrFam_10438	Apiocera	Apiocera_parkeri_TRINITY_DN86729_c1_g2_i1	no_annotation	False	False	0.89504856	2_Apiocera	2
1358	FUSTrFam_10439	Apiocera	Apiocera_parkeri_TRINITY_DN86740_c3_g1_i1	no_annotation	False	False	0.9995034	2_Apiocera	2
1359	FUSTrFam_10439	Apiocera	Apiocera_parkeri_TRINITY_DN95371_c1_g3_i1	no_annotation	False	False	1.5196558e-07	2_Apiocera	2
1360	FUSTrFam_1044	Emedia	Emedia_Trinity_TR42276_c0_g1_i1	no_annotation	False	True	6.9259204e-10	1_3	6
1361	FUSTrFam_1044	Tolmerus	Tolmerus_atricapillus_TRINITY_DN11514_c0_g1_i1	no_annotation	False	True	6.7009642e-09	1_3	6
1362	FUSTrFam_1044	Eutolmus	Eutolmus_rufibarbisVG_GFZR01006178_1_TSA_Eutolmus_rufibarbis_c3754_g1_i1	no_annotation	False	False	1.489628e-09	1_3	6
1363	FUSTrFam_1044	Machimus	Machimus_arthriticusVG_GFZQ01020344_1_TSA_Machimus_arthriticus_c10515_g1_i2	no_annotation	False	False	1.7918068e-09	1_3	6
1364	FUSTrFam_1044	Philonicus	Philonicus_albiceps_TRINITY_DN11179_c0_g1_i1	no_annotation	False	True	7.2537903e-10	1_3	6
1365	FUSTrFam_1044	Machimus	Machimus_arthriticusVG_GFZQ01022627_1_TSA_Machimus_arthriticus_c10515_g1_i1	no_annotation	False	False	1.4075914e-09	1_3	6
1366	FUSTrFam_10440	Apiocera	Apiocera_parkeri_TRINITY_DN8677_c0_g1_i1	no_annotation	False	False	0.99999964	2_Apiocera	2
1367	FUSTrFam_10440	Apiocera	Apiocera_parkeri_TRINITY_DN8677_c0_g2_i1	no_annotation	False	False	0.99999964	2_Apiocera	2
1368	FUSTrFam_10441	Apiocera	Apiocera_parkeri_TRINITY_DN86784_c3_g1_i1	no_annotation	False	False	0.059388317	2_Apiocera	2
1369	FUSTrFam_10441	Apiocera	Apiocera_parkeri_TRINITY_DN86784_c3_g2_i1	no_annotation	False	False	0.059388317	2_Apiocera	2
1370	FUSTrFam_10442	Apiocera	Apiocera_parkeri_TRINITY_DN86889_c0_g1_i1	no_annotation	False	False	1.8222393e-06	2_Apiocera	2
1371	FUSTrFam_10442	Apiocera	Apiocera_parkeri_TRINITY_DN92842_c8_g3_i1	no_annotation	False	False	4.075778e-07	2_Apiocera	2
1372	FUSTrFam_10443	Apiocera	Apiocera_parkeri_TRINITY_DN86935_c0_g1_i1	no_annotation	False	False	0.99992704	2_Apiocera	2
1373	FUSTrFam_10443	Apiocera	Apiocera_parkeri_TRINITY_DN86935_c0_g2_i1	no_annotation	False	False	0.99992704	2_Apiocera	2
1374	FUSTrFam_10444	Apiocera	Apiocera_parkeri_TRINITY_DN87065_c0_g2_i1	no_annotation	False	False	0.00036291103	2_Apiocera	2
1375	FUSTrFam_10444	Apiocera	Apiocera_parkeri_TRINITY_DN87065_c0_g1_i1	no_annotation	False	False	0.00036291103	2_Apiocera	2
1376	FUSTrFam_10445	Apiocera	Apiocera_parkeri_TRINITY_DN87109_c0_g1_i1	no_annotation	False	False	1.2399254e-06	2_Apiocera	2
1377	FUSTrFam_10445	Apiocera	Apiocera_parkeri_TRINITY_DN87109_c0_g3_i1	no_annotation	False	False	1.2399254e-06	2_Apiocera	2
1378	FUSTrFam_10446	Apiocera	Apiocera_parkeri_TRINITY_DN87122_c0_g1_i1	no_annotation	False	False	2.4961305e-06	2_Apiocera	2
1379	FUSTrFam_10446	Apiocera	Apiocera_parkeri_TRINITY_DN87122_c0_g4_i1	no_annotation	False	False	2.4961305e-06	2_Apiocera	2
1380	FUSTrFam_10447	Apiocera	Apiocera_parkeri_TRINITY_DN87149_c1_g2_i1	no_annotation	False	False	0.999887	2_Apiocera	2
1381	FUSTrFam_10447	Apiocera	Apiocera_parkeri_TRINITY_DN87149_c1_g1_i1	no_annotation	False	False	0.999887	2_Apiocera	2
1382	FUSTrFam_10448	Proctocantus	Proctocantus_Gene_26123Gene_58688_flattened_line_2_2956723-2957821_g_58688_m_58688_Gene_58688_flattened_line_2_2956723-2957821_g_58688_ORF_type_complete_len_366_flattened_line_2_2956723-2957821_1-1098	no_annotation	False	False	4.5584002e-11	NA	2
1383	FUSTrFam_10448	Apiocera	Apiocera_parkeri_TRINITY_DN87230_c0_g1_i1	no_annotation	False	False	2.7197733e-09	NA	2
1384	FUSTrFam_10449	Apiocera	Apiocera_parkeri_TRINITY_DN87366_c0_g4_i1	no_annotation	False	False	0.0015341407	2_Apiocera	2
1385	FUSTrFam_10449	Apiocera	Apiocera_parkeri_TRINITY_DN87366_c0_g1_i1	no_annotation	False	False	0.0015341407	2_Apiocera	2
1386	FUSTrFam_1045	Philonicus	Philonicus_albiceps_TRINITY_DN8954_c0_g1_i2	no_annotation	False	False	3.1706693e-10	1_3	6
1387	FUSTrFam_1045	Eutolmus	Eutolmus_rufibarbisVG_GFZR01000219_1_TSA_Eutolmus_rufibarbis_c2683_g1_i1	no_annotation	False	False	6.3301067e-09	1_3	6
1388	FUSTrFam_1045	Tolmerus	Tolmerus_atricapillus_TRINITY_DN11515_c0_g1_i1	no_annotation	False	False	4.915309e-07	1_3	6
1389	FUSTrFam_1045	Emedia	Emedia_Trinity_TR18424_c0_g1_i1	no_annotation	False	False	3.855872e-09	1_3	6
1390	FUSTrFam_1045	Scleropogon	Scleropogon_duncani_TRINITY_DN13751_c0_g1_i1	no_annotation	False	False	4.5774593e-09	1_3	6
1391	FUSTrFam_1045	Machimus	Machimus_arthriticusVG_GFZQ01000523_1_TSA_Machimus_arthriticus_c8434_g1_i1	no_annotation	False	False	3.826427e-09	1_3	6
1392	FUSTrFam_10450	Apiocera	Apiocera_parkeri_TRINITY_DN87502_c0_g3_i1	no_annotation	False	False	9.864702e-08	2_Apiocera	2
1393	FUSTrFam_10450	Apiocera	Apiocera_parkeri_TRINITY_DN87502_c0_g1_i1	no_annotation	False	False	9.864702e-08	2_Apiocera	2
1394	FUSTrFam_10451	Apiocera	Apiocera_parkeri_TRINITY_DN94127_c11_g3_i4	no_annotation	False	False	1.3212263e-08	2_Apiocera	3
1395	FUSTrFam_10451	Apiocera	Apiocera_parkeri_TRINITY_DN87513_c2_g2_i12	no_annotation	False	False	1.3489251e-05	2_Apiocera	3
1396	FUSTrFam_10451	Apiocera	Apiocera_parkeri_TRINITY_DN94127_c11_g1_i1	no_annotation	False	False	1.7697025e-09	2_Apiocera	3
1397	FUSTrFam_10452	Apiocera	Apiocera_parkeri_TRINITY_DN87568_c1_g3_i1	no_annotation	False	False	6.290751e-08	2_Apiocera	2
1398	FUSTrFam_10452	Apiocera	Apiocera_parkeri_TRINITY_DN87568_c1_g2_i1	no_annotation	False	False	3.3945364e-09	2_Apiocera	2
1399	FUSTrFam_10453	Apiocera	Apiocera_parkeri_TRINITY_DN87569_c0_g1_i1	no_annotation	False	False	2.0703152e-05	2_Apiocera	2
1400	FUSTrFam_10453	Apiocera	Apiocera_parkeri_TRINITY_DN87569_c0_g3_i1	no_annotation	False	False	4.03785e-06	2_Apiocera	2
1401	FUSTrFam_10454	Diogmites	Diogmites_neoternatus_TRINITY_DN3571_c0_g1_i1	no_annotation	False	False	0.0020397953	root_1	2
1402	FUSTrFam_10454	Apiocera	Apiocera_parkeri_TRINITY_DN87678_c0_g1_i11	no_annotation	False	False	5.854997e-07	root_1	2
1403	FUSTrFam_10455	Apiocera	Apiocera_parkeri_TRINITY_DN87712_c0_g1_i1	no_annotation	False	False	2.934547e-08	2_Apiocera	2
1404	FUSTrFam_10455	Apiocera	Apiocera_parkeri_TRINITY_DN87712_c0_g2_i1	no_annotation	False	False	2.934547e-08	2_Apiocera	2
1405	FUSTrFam_10456	Apiocera	Apiocera_parkeri_TRINITY_DN87895_c0_g3_i1	no_annotation	False	False	0.9701221	2_Apiocera	2
1406	FUSTrFam_10456	Apiocera	Apiocera_parkeri_TRINITY_DN87895_c0_g1_i1	no_annotation	False	False	0.9701221	2_Apiocera	2
1407	FUSTrFam_10457	Apiocera	Apiocera_parkeri_TRINITY_DN87935_c0_g2_i1	no_annotation	False	False	0.9992061	2_Apiocera	2
1408	FUSTrFam_10457	Apiocera	Apiocera_parkeri_TRINITY_DN87935_c0_g1_i1	no_annotation	False	False	0.9992061	2_Apiocera	2
1409	FUSTrFam_10458	Apiocera	Apiocera_parkeri_TRINITY_DN88064_c0_g1_i1	no_annotation	False	False	2.9081414e-06	2_Apiocera	2
1410	FUSTrFam_10458	Apiocera	Apiocera_parkeri_TRINITY_DN95683_c4_g1_i1	no_annotation	False	False	5.773158e-07	2_Apiocera	2
1411	FUSTrFam_10459	Apiocera	Apiocera_parkeri_TRINITY_DN88173_c0_g3_i1	no_annotation	False	False	1.3980873e-07	2_Apiocera	2
1412	FUSTrFam_10459	Apiocera	Apiocera_parkeri_TRINITY_DN94755_c7_g5_i2	no_annotation	False	False	7.983158e-10	2_Apiocera	2
1413	FUSTrFam_1046	Emedia	Emedia_Trinity_TR46488_c0_g1_i1	no_annotation	False	True	no_prediction	1_3	7
1414	FUSTrFam_1046	Emedia	Emedia_Trinity_TR3136_c0_g1_i1	no_annotation	False	True	no_prediction	1_3	7
1415	FUSTrFam_1046	Tolmerus	Tolmerus_atricapillus_TRINITY_DN11519_c0_g1_i1	no_annotation	False	True	no_prediction	1_3	7
1416	FUSTrFam_1046	Emedia	Emedia_Trinity_TR40100_c0_g1_i1	no_annotation	False	True	no_prediction	1_3	7
1417	FUSTrFam_1046	Emedia	Emedia_Trinity_TR33753_c0_g1_i1	no_annotation	False	True	no_prediction	1_3	7
1418	FUSTrFam_1046	Emedia	Emedia_Trinity_TR52744_c14_g6_i1	no_annotation	False	True	no_prediction	1_3	7
1419	FUSTrFam_1046	Emedia	Emedia_Trinity_TR47558_c0_g1_i1	no_annotation	False	True	no_prediction	1_3	7
1420	FUSTrFam_10460	Apiocera	Apiocera_parkeri_TRINITY_DN88186_c0_g2_i1	no_annotation	False	False	0.0043979953	2_Apiocera	2
1421	FUSTrFam_10460	Apiocera	Apiocera_parkeri_TRINITY_DN88186_c0_g1_i1	no_annotation	False	False	0.0043979953	2_Apiocera	2
1422	FUSTrFam_10461	Apiocera	Apiocera_parkeri_TRINITY_DN88216_c0_g1_i1	no_annotation	False	False	9.648575e-06	2_Apiocera	2
1423	FUSTrFam_10461	Apiocera	Apiocera_parkeri_TRINITY_DN88216_c0_g2_i1	no_annotation	False	False	9.648575e-06	2_Apiocera	2
1424	FUSTrFam_10462	Apiocera	Apiocera_parkeri_TRINITY_DN88376_c1_g4_i1	no_annotation	False	False	0.039551374	2_Apiocera	2
1425	FUSTrFam_10462	Apiocera	Apiocera_parkeri_TRINITY_DN88376_c1_g2_i1	no_annotation	False	False	0.039551374	2_Apiocera	2
1426	FUSTrFam_10463	Apiocera	Apiocera_parkeri_TRINITY_DN88442_c1_g2_i1	no_annotation	False	False	8.74441e-05	2_Apiocera	2
1427	FUSTrFam_10463	Apiocera	Apiocera_parkeri_TRINITY_DN88442_c1_g1_i1	no_annotation	False	False	1.6618981e-06	2_Apiocera	2
1428	FUSTrFam_10464	Apiocera	Apiocera_parkeri_TRINITY_DN88462_c0_g1_i1	no_annotation	False	False	8.810929e-05	2_Apiocera	2
1429	FUSTrFam_10464	Apiocera	Apiocera_parkeri_TRINITY_DN88462_c0_g2_i1	no_annotation	False	False	1.4756787e-05	2_Apiocera	2
1430	FUSTrFam_10465	Apiocera	Apiocera_parkeri_TRINITY_DN88549_c0_g1_i1	no_annotation	False	False	0.9637135	2_Apiocera	2
1431	FUSTrFam_10465	Apiocera	Apiocera_parkeri_TRINITY_DN88549_c0_g2_i1	no_annotation	False	False	0.99986875	2_Apiocera	2
1432	FUSTrFam_10466	Apiocera	Apiocera_parkeri_TRINITY_DN88665_c0_g1_i1	no_annotation	False	False	0.99999964	2_Apiocera	2
1433	FUSTrFam_10466	Apiocera	Apiocera_parkeri_TRINITY_DN88665_c0_g2_i1	no_annotation	False	False	0.99999964	2_Apiocera	2
1434	FUSTrFam_10467	Apiocera	Apiocera_parkeri_TRINITY_DN88690_c0_g1_i1	no_annotation	False	False	3.981286e-08	2_Apiocera	2
1435	FUSTrFam_10467	Apiocera	Apiocera_parkeri_TRINITY_DN88690_c0_g2_i1	no_annotation	False	False	3.981286e-08	2_Apiocera	2
1436	FUSTrFam_10468	Apiocera	Apiocera_parkeri_TRINITY_DN88715_c0_g2_i1	no_annotation	False	False	1.321095e-05	2_Apiocera	2
1437	FUSTrFam_10468	Apiocera	Apiocera_parkeri_TRINITY_DN88715_c0_g1_i1	no_annotation	False	False	2.1488124e-05	2_Apiocera	2
1438	FUSTrFam_10469	Apiocera	Apiocera_parkeri_TRINITY_DN88728_c5_g1_i1	no_annotation	False	False	0.00018966063	2_Apiocera	2
1439	FUSTrFam_10469	Apiocera	Apiocera_parkeri_TRINITY_DN91187_c0_g1_i1	no_annotation	False	False	0.99570894	2_Apiocera	2
1440	FUSTrFam_1047	Mydas	Mydas_clavatus_TRINITY_DN18038_c0_g1_i1	no_annotation	False	False	no_prediction	root_1	10
1441	FUSTrFam_1047	Diogmites	Diogmites_neoternatus_TRINITY_DN5788_c0_g1_i1	no_annotation	False	False	no_prediction	root_1	10
1442	FUSTrFam_1047	Emedia	Emedia_Trinity_TR59135_c6_g1_i1	no_annotation	False	False	no_prediction	root_1	10
1443	FUSTrFam_1047	Tolmerus	Tolmerus_atricapillus_TRINITY_DN11520_c0_g1_i1	no_annotation	False	False	no_prediction	root_1	10
1444	FUSTrFam_1047	Philonicus	Philonicus_albiceps_TRINITY_DN8668_c0_g1_i1	no_annotation	False	False	no_prediction	root_1	10
1445	FUSTrFam_1047	Eutolmus	Eutolmus_rufibarbisVG_GFZR01010222_1_TSA_Eutolmus_rufibarbis_c4282_g1_i1	no_annotation	False	False	no_prediction	root_1	10
1446	FUSTrFam_1047	Proctanthus	Proctanthus_coquilletti_TRINITY_DN7_c0_g1_i1	no_annotation	False	False	no_prediction	root_1	10
1447	FUSTrFam_1047	Mydas	Mydas_clavatus_TRINITY_DN13988_c0_g1_i1	no_annotation	False	False	no_prediction	root_1	10
1448	FUSTrFam_1047	Apiocera	Apiocera_parkeri_TRINITY_DN76300_c0_g1_i1	no_annotation	False	False	no_prediction	root_1	10
1449	FUSTrFam_1047	Scleropogon	Scleropogon_duncani_TRINITY_DN14730_c0_g1_i1	no_annotation	False	False	no_prediction	root_1	10
1450	FUSTrFam_10470	Apiocera	Apiocera_parkeri_TRINITY_DN88734_c0_g4_i1	no_annotation	False	False	8.366544e-06	2_Apiocera	2
1451	FUSTrFam_10470	Apiocera	Apiocera_parkeri_TRINITY_DN88734_c0_g3_i1	no_annotation	False	False	8.366544e-06	2_Apiocera	2
1452	FUSTrFam_10471	Apiocera	Apiocera_parkeri_TRINITY_DN88916_c0_g3_i2	no_annotation	False	False	2.2465833e-06	2_Apiocera	2
1453	FUSTrFam_10471	Apiocera	Apiocera_parkeri_TRINITY_DN88916_c0_g1_i1	no_annotation	False	False	1.9455215e-06	2_Apiocera	2
1454	FUSTrFam_10472	Apiocera	Apiocera_parkeri_TRINITY_DN88973_c3_g4_i1	no_annotation	False	False	0.0068026334	2_Apiocera	2
1455	FUSTrFam_10472	Apiocera	Apiocera_parkeri_TRINITY_DN88973_c3_g3_i1	no_annotation	False	False	0.0068026334	2_Apiocera	2
1456	FUSTrFam_10473	Apiocera	Apiocera_parkeri_TRINITY_DN89009_c1_g1_i1	no_annotation	False	False	1.3729119e-06	2_Apiocera	2
1457	FUSTrFam_10473	Apiocera	Apiocera_parkeri_TRINITY_DN89009_c1_g2_i2	no_annotation	False	False	1.3729119e-06	2_Apiocera	2
1458	FUSTrFam_10474	Apiocera	Apiocera_parkeri_TRINITY_DN89121_c1_g3_i1	no_annotation	False	False	1.6191994e-07	2_Apiocera	2
1459	FUSTrFam_10474	Apiocera	Apiocera_parkeri_TRINITY_DN89121_c1_g2_i1	no_annotation	False	False	1.4628415e-07	2_Apiocera	2
1460	FUSTrFam_10475	Apiocera	Apiocera_parkeri_TRINITY_DN89168_c0_g1_i1	no_annotation	False	False	1.3194162e-07	2_Apiocera	2
1461	FUSTrFam_10475	Apiocera	Apiocera_parkeri_TRINITY_DN89168_c0_g2_i1	no_annotation	False	False	1.3194162e-07	2_Apiocera	2
1462	FUSTrFam_10476	Apiocera	Apiocera_parkeri_TRINITY_DN89227_c0_g5_i1	no_annotation	False	False	4.6897436e-05	2_Apiocera	2
1463	FUSTrFam_10476	Apiocera	Apiocera_parkeri_TRINITY_DN89227_c0_g4_i1	no_annotation	False	False	2.6653777e-06	2_Apiocera	2
1464	FUSTrFam_10477	Apiocera	Apiocera_parkeri_TRINITY_DN89236_c0_g2_i1	no_annotation	False	False	0.96557784	2_Apiocera	2
1465	FUSTrFam_10477	Apiocera	Apiocera_parkeri_TRINITY_DN89236_c0_g1_i1	no_annotation	False	False	0.99513704	2_Apiocera	2
1466	FUSTrFam_10478	Apiocera	Apiocera_parkeri_TRINITY_DN96029_c12_g1_i1	no_annotation	False	False	8.252158e-09	2_Apiocera	2
1467	FUSTrFam_10478	Apiocera	Apiocera_parkeri_TRINITY_DN89253_c0_g2_i1	no_annotation	False	False	3.2639647e-09	2_Apiocera	2
1468	FUSTrFam_10479	Apiocera	Apiocera_parkeri_TRINITY_DN89304_c0_g2_i1	no_annotation	False	False	9.2230606e-05	2_Apiocera	2
1469	FUSTrFam_10479	Apiocera	Apiocera_parkeri_TRINITY_DN89304_c0_g1_i1	no_annotation	False	False	9.2230606e-05	2_Apiocera	2
1470	FUSTrFam_1048	Emedia	Emedia_Trinity_TR50026_c1_g1_i1	no_annotation	False	False	no_prediction	1_3	7
1471	FUSTrFam_1048	Philonicus	Philonicus_albiceps_TRINITY_DN12614_c0_g1_i1	no_annotation	False	False	no_prediction	1_3	7
1472	FUSTrFam_1048	Machimus	Machimus_arthriticusVG_GFZQ01015709_1_TSA_Machimus_arthriticus_c11038_g1_i2	no_annotation	False	False	no_prediction	1_3	7
1473	FUSTrFam_1048	Eutolmus	Eutolmus_rufibarbisVG_GFZR01023832_1_TSA_Eutolmus_rufibarbis_c6957_g1_i1	no_annotation	False	False	no_prediction	1_3	7
1474	FUSTrFam_1048	Tolmerus	Tolmerus_atricapillus_TRINITY_DN11521_c0_g1_i3	no_annotation	False	False	no_prediction	1_3	7
1475	FUSTrFam_1048	Proctanthus	Proctanthus_coquilletti_TRINITY_DN4475_c0_g1_i3	no_annotation	False	False	no_prediction	1_3	7
1476	FUSTrFam_1048	Eutolmus	Eutolmus_rufibarbisVG_GFZR01009496_1_TSA_Eutolmus_rufibarbis_c6957_g1_i2	no_annotation	False	False	no_prediction	1_3	7
1477	FUSTrFam_10480	Apiocera	Apiocera_parkeri_TRINITY_DN8934_c0_g1_i1	no_annotation	False	False	0.19572274	2_Apiocera	2
1478	FUSTrFam_10480	Apiocera	Apiocera_parkeri_TRINITY_DN8934_c0_g2_i1	no_annotation	False	False	0.19572274	2_Apiocera	2
1479	FUSTrFam_10481	Apiocera	Apiocera_parkeri_TRINITY_DN89492_c1_g3_i1	no_annotation	False	False	0.99999857	2_Apiocera	2
1480	FUSTrFam_10481	Apiocera	Apiocera_parkeri_TRINITY_DN89492_c1_g1_i2	no_annotation	False	False	1.3319577e-07	2_Apiocera	2
1481	FUSTrFam_10482	Apiocera	Apiocera_parkeri_TRINITY_DN89517_c0_g2_i1	no_annotation	False	False	1.0	2_Apiocera	2
1482	FUSTrFam_10482	Apiocera	Apiocera_parkeri_TRINITY_DN89517_c0_g1_i8	no_annotation	False	False	1.0	2_Apiocera	2
1483	FUSTrFam_10483	Apiocera	Apiocera_parkeri_TRINITY_DN895_c0_g2_i1	no_annotation	False	False	0.99585104	2_Apiocera	2
1484	FUSTrFam_10483	Apiocera	Apiocera_parkeri_TRINITY_DN895_c0_g1_i1	no_annotation	False	False	0.99585104	2_Apiocera	2
1485	FUSTrFam_10484	Apiocera	Apiocera_parkeri_TRINITY_DN89605_c0_g1_i1	no_annotation	False	False	2.9996721e-05	2_Apiocera	2
1486	FUSTrFam_10484	Apiocera	Apiocera_parkeri_TRINITY_DN93760_c0_g1_i2	no_annotation	False	False	0.008523113	2_Apiocera	2
1487	FUSTrFam_10485	Apiocera	Apiocera_parkeri_TRINITY_DN89694_c0_g1_i2	no_annotation	False	False	2.5141315e-05	2_Apiocera	2
1488	FUSTrFam_10485	Apiocera	Apiocera_parkeri_TRINITY_DN92843_c1_g1_i3	no_annotation	False	False	1.0146446e-10	2_Apiocera	2
1489	FUSTrFam_10486	Apiocera	Apiocera_parkeri_TRINITY_DN89782_c4_g2_i1	no_annotation	False	False	0.9996741	2_Apiocera	2
1490	FUSTrFam_10486	Apiocera	Apiocera_parkeri_TRINITY_DN89782_c4_g3_i1	no_annotation	False	False	0.9996741	2_Apiocera	2
1491	FUSTrFam_10487	Apiocera	Apiocera_parkeri_TRINITY_DN89807_c2_g2_i1	no_annotation	False	False	8.895064e-09	2_Apiocera	2
1492	FUSTrFam_10487	Apiocera	Apiocera_parkeri_TRINITY_DN89807_c2_g3_i1	no_annotation	False	False	8.895064e-09	2_Apiocera	2
1493	FUSTrFam_10488	Apiocera	Apiocera_parkeri_TRINITY_DN89846_c0_g2_i1	no_annotation	False	False	0.00023671763	2_Apiocera	2
1494	FUSTrFam_10488	Apiocera	Apiocera_parkeri_TRINITY_DN89846_c0_g1_i1	no_annotation	False	False	0.0013583843	2_Apiocera	2
1495	FUSTrFam_10489	Apiocera	Apiocera_parkeri_TRINITY_DN95180_c6_g5_i2	no_annotation	False	False	1.2585984e-07	2_Apiocera	2
1496	FUSTrFam_10489	Apiocera	Apiocera_parkeri_TRINITY_DN89848_c5_g3_i1	no_annotation	False	False	0.9990134	2_Apiocera	2
1497	FUSTrFam_1049	Scleropogon	Scleropogon_duncani_TRINITY_DN15628_c0_g1_i3	no_annotation	False	False	no_prediction	1_3	3
1498	FUSTrFam_1049	Tolmerus	Tolmerus_atricapillus_TRINITY_DN11522_c0_g1_i1	no_annotation	False	False	no_prediction	1_3	3
1499	FUSTrFam_1049	Emedia	Emedia_Trinity_TR13022_c0_g1_i2	no_annotation	False	False	no_prediction	1_3	3
1500	FUSTrFam_10490	Apiocera	Apiocera_parkeri_TRINITY_DN89854_c0_g2_i1	no_annotation	False	False	no_prediction	root_1	3
1501	FUSTrFam_10490	Diogmites	Diogmites_neoternatus_TRINITY_DN6226_c0_g1_i2	no_annotation	False	True	no_prediction	root_1	3
1502	FUSTrFam_10490	Apiocera	Apiocera_parkeri_TRINITY_DN89854_c0_g1_i1	no_annotation	False	False	no_prediction	root_1	3
1503	FUSTrFam_10491	Apiocera	Apiocera_parkeri_TRINITY_DN89868_c3_g3_i1	no_annotation	False	False	3.8934904e-06	2_Apiocera	2
1504	FUSTrFam_10491	Apiocera	Apiocera_parkeri_TRINITY_DN89868_c3_g2_i1	no_annotation	False	False	0.0005184811	2_Apiocera	2
1505	FUSTrFam_10492	Apiocera	Apiocera_parkeri_TRINITY_DN89891_c13_g1_i1	no_annotation	False	False	0.0007803005	2_Apiocera	2
1506	FUSTrFam_10492	Apiocera	Apiocera_parkeri_TRINITY_DN89891_c13_g2_i1	no_annotation	False	False	0.0007803005	2_Apiocera	2
1507	FUSTrFam_10493	Apiocera	Apiocera_parkeri_TRINITY_DN93384_c6_g2_i1	no_annotation	False	False	6.405615e-06	2_Apiocera	2
1508	FUSTrFam_10493	Apiocera	Apiocera_parkeri_TRINITY_DN89901_c1_g1_i2	no_annotation	False	False	0.5789969	2_Apiocera	2
1509	FUSTrFam_10494	Apiocera	Apiocera_parkeri_TRINITY_DN95351_c3_g3_i1	no_annotation	False	False	2.0527965e-07	2_Apiocera	2
1510	FUSTrFam_10494	Apiocera	Apiocera_parkeri_TRINITY_DN89907_c1_g2_i1	no_annotation	False	False	1.3948704e-08	2_Apiocera	2
1511	FUSTrFam_10495	Apiocera	Apiocera_parkeri_TRINITY_DN89929_c1_g1_i1	no_annotation	False	False	0.0003700929	2_Apiocera	3
1512	FUSTrFam_10495	Apiocera	Apiocera_parkeri_TRINITY_DN89929_c1_g2_i1	no_annotation	False	False	0.0003700929	2_Apiocera	3
1513	FUSTrFam_10495	Apiocera	Apiocera_parkeri_TRINITY_DN89929_c1_g4_i1	no_annotation	False	False	0.0003700929	2_Apiocera	3
1514	FUSTrFam_10496	Apiocera	Apiocera_parkeri_TRINITY_DN89952_c5_g2_i1	no_annotation	False	False	3.95743e-05	2_Apiocera	2
1515	FUSTrFam_10496	Apiocera	Apiocera_parkeri_TRINITY_DN89952_c5_g1_i1	no_annotation	False	False	3.95743e-05	2_Apiocera	2
1516	FUSTrFam_10497	Apiocera	Apiocera_parkeri_TRINITY_DN89957_c0_g1_i1	no_annotation	False	False	0.9999999	2_Apiocera	2
1517	FUSTrFam_10497	Apiocera	Apiocera_parkeri_TRINITY_DN89957_c0_g2_i1	no_annotation	False	False	0.9999999	2_Apiocera	2
1518	FUSTrFam_10498	Apiocera	Apiocera_parkeri_TRINITY_DN90005_c1_g2_i1	no_annotation	False	False	2.97824e-07	2_Apiocera	2
1519	FUSTrFam_10498	Apiocera	Apiocera_parkeri_TRINITY_DN90005_c1_g1_i1	no_annotation	False	False	7.5373765e-07	2_Apiocera	2
1520	FUSTrFam_10499	Apiocera	Apiocera_parkeri_TRINITY_DN91974_c14_g5_i3	no_annotation	False	False	1.12164656e-07	2_Apiocera	4
1521	FUSTrFam_10499	Apiocera	Apiocera_parkeri_TRINITY_DN90033_c0_g1_i1	no_annotation	False	False	0.014406549	2_Apiocera	4
1522	FUSTrFam_10499	Apiocera	Apiocera_parkeri_TRINITY_DN96257_c14_g1_i3	no_annotation	False	False	4.830744e-07	2_Apiocera	4
1523	FUSTrFam_10499	Apiocera	Apiocera_parkeri_TRINITY_DN93954_c5_g2_i1	no_annotation	False	False	3.0036767e-07	2_Apiocera	4
1524	FUSTrFam_105	Tolmerus	Tolmerus_atricapillus_TRINITY_DN11553_c0_g1_i1	no_annotation	False	False	2.577151e-10	root_1	42
1525	FUSTrFam_105	Philonicus	Philonicus_albiceps_TRINITY_DN9574_c0_g1_i7	no_annotation	False	False	4.6278623e-11	root_1	42
1526	FUSTrFam_105	Tolmerus	Tolmerus_atricapillus_TRINITY_DN10431_c0_g1_i1	no_annotation	False	False	2.9412908e-10	root_1	42
1527	FUSTrFam_105	Machimus	Machimus_arthriticusVG_GFZQ01012413_1_TSA_Machimus_arthriticus_c10004_g1_i2	Gene.36691::c10004_g1_i2_VG_Ma_ar_203::g.36691::m.36691_Serpin.fasta	False	False	4.4875192e-09	root_1	42
1528	FUSTrFam_105	Philonicus	Philonicus_albiceps_TRINITY_DN36289_c0_g1_i1	no_annotation	False	False	2.5550002e-09	root_1	42
1529	FUSTrFam_105	Emedia	Emedia_Trinity_TR14056_c1_g1_i1	no_annotation	False	False	1.561509e-10	root_1	42
1530	FUSTrFam_105	Diogmites	Diogmites_neoternatus_TRINITY_DN6755_c0_g1_i1	no_annotation	False	False	1.0272219e-10	root_1	42
1531	FUSTrFam_105	Tolmerus	Tolmerus_atricapillus_TRINITY_DN9471_c0_g1_i1	no_annotation	False	False	3.8368378e-11	root_1	42
1532	FUSTrFam_105	Emedia	Emedia_Trinity_TR40215_c0_g1_i4	no_annotation	False	False	1.6935372e-11	root_1	42
1533	FUSTrFam_105	Emedia	Emedia_Trinity_TR13016_c0_g1_i1	no_annotation	False	False	1.2233933e-10	root_1	42
1534	FUSTrFam_105	Eutolmus	Eutolmus_rufibarbisVG_GFZR01014327_1_TSA_Eutolmus_rufibarbis_c11006_g1_i1	Gene.82659::c11006_g1_i1_VG_Eu_ru_204::g.82659::m.82659_signalP_Serpin.fasta	False	False	5.827128e-10	root_1	42
1535	FUSTrFam_105	Diogmites	Diogmites_neoternatus_TRINITY_DN6929_c0_g3_i2	no_annotation	False	False	3.380991e-10	root_1	42
1536	FUSTrFam_105	Emedia	Emedia_Trinity_TR2866_c0_g1_i1	no_annotation	False	False	5.7799066e-10	root_1	42
1537	FUSTrFam_105	Machimus	Machimus_arthriticusVG_GFZQ01028896_1_TSA_Machimus_arthriticus_c8283_g1_i2	Gene.23042::c8283_g1_i2_VG_Ma_ar_203::g.23042::m.23042_signalP_glandunique_Serpin.fasta	False	False	2.3437685e-09	root_1	42
1538	FUSTrFam_105	Emedia	Emedia_Trinity_TR4903_c0_g1_i1	no_annotation	False	False	1.7810353e-10	root_1	42
1539	FUSTrFam_105	Scleropogon	Scleropogon_duncani_TRINITY_DN15408_c0_g1_i2	no_annotation	False	False	5.389806e-11	root_1	42
1540	FUSTrFam_105	Mydas	Mydas_clavatus_TRINITY_DN18275_c0_g1_i1	no_annotation	False	False	1.0615977e-10	root_1	42
1541	FUSTrFam_105	Tolmerus	Tolmerus_atricapillus_TRINITY_DN24840_c0_g1_i1	no_annotation	False	False	1.4170938e-11	root_1	42
1542	FUSTrFam_105	Eutolmus	Eutolmus_rufibarbisVG_GFZR01016792_1_TSA_Eutolmus_rufibarbis_c7332_g1_i2	Gene.44486::c7332_g1_i2_VG_Eu_ru_204::g.44486::m.44486_signalP_glandunique_Serpin.fasta	False	False	3.3174566e-10	root_1	42
1543	FUSTrFam_105	Mydas	Mydas_clavatus_TRINITY_DN17842_c0_g1_i2	no_annotation	False	False	2.758895e-10	root_1	42
1544	FUSTrFam_105	Emedia	Emedia_Trinity_TR7779_c1_g1_i1	no_annotation	False	False	1.4504723e-11	root_1	42
1545	FUSTrFam_105	Philonicus	Philonicus_albiceps_TRINITY_DN12759_c0_g1_i1	no_annotation	False	False	1.0718638e-11	root_1	42
1546	FUSTrFam_105	Machimus	Machimus_arthriticusVG_GFZQ01023937_1_TSA_Machimus_arthriticus_c8283_g1_i1	Gene.23038::c8283_g1_i1_VG_Ma_ar_203::g.23038::m.23038_signalP_Serpin.fasta	False	False	2.8154298e-10	root_1	42
1547	FUSTrFam_105	Tolmerus	Tolmerus_atricapillus_TRINITY_DN10145_c0_g2_i1	no_annotation	False	False	4.9818757e-11	root_1	42
1548	FUSTrFam_105	Machimus	Machimus_arthriticusVG_GFZQ01024172_1_TSA_Machimus_arthriticus_c10004_g1_i1	Gene.36685::c10004_g1_i1_VG_Ma_ar_203::g.36685::m.36685_signalP_Serpin.fasta	False	False	1.1015576e-08	root_1	42
1549	FUSTrFam_105	Machimus	Machimus_arthriticusVG_GFZQ01016666_1_TSA_Machimus_arthriticus_c7092_g1_i1	Gene.16482::c7092_g1_i1_VG_Ma_ar_203::g.16482::m.16482_signalP_Serpin.fasta	False	False	1.882847e-09	root_1	42
1550	FUSTrFam_105	Mydas	Mydas_clavatus_TRINITY_DN18493_c0_g1_i3	no_annotation	False	False	6.9944917e-09	root_1	42
1551	FUSTrFam_105	Emedia	Emedia_Trinity_TR40827_c0_g1_i1	no_annotation	False	False	2.6467679e-11	root_1	42
1552	FUSTrFam_105	Apiocera	Apiocera_parkeri_TRINITY_DN92241_c0_g1_i2	no_annotation	False	False	7.303404e-11	root_1	42
1553	FUSTrFam_105	Philonicus	Philonicus_albiceps_TRINITY_DN10291_c0_g1_i1	no_annotation	False	False	1.1757137e-10	root_1	42
1554	FUSTrFam_105	Eutolmus	Eutolmus_rufibarbisVG_GFZR01001087_1_TSA_Eutolmus_rufibarbis_c7332_g1_i1	Gene.44484::c7332_g1_i1_VG_Eu_ru_204::g.44484::m.44484_signalP_glandunique_Serpin.fasta	False	False	2.0401024e-10	root_1	42
1555	FUSTrFam_105	D	D_genatalis_Gene_709Dg110_venom_serpin_complete_cDNA_Dolopus_genitalis	709Dg110_venom_serpin	False	False	2.0955937e-09	root_1	42
1556	FUSTrFam_105	Proctanthus	Proctanthus_coquilletti_TRINITY_DN2372_c0_g1_i1	no_annotation	False	False	3.5348038e-10	root_1	42
1557	FUSTrFam_105	Diogmites	Diogmites_neoternatus_TRINITY_DN4564_c0_g1_i1	no_annotation	False	False	3.0893504e-10	root_1	42
1558	FUSTrFam_105	Philonicus	Philonicus_albiceps_TRINITY_DN6_c0_g2_i1	no_annotation	False	False	1.2188893e-09	root_1	42
1559	FUSTrFam_105	Emedia	Emedia_Trinity_TR18428_c0_g1_i1	no_annotation	False	False	3.2387293e-10	root_1	42
1560	FUSTrFam_105	Diogmites	Diogmites_neoternatus_TRINITY_DN5726_c0_g1_i1	no_annotation	False	False	1.274455e-09	root_1	42
1561	FUSTrFam_105	Emedia	Emedia_Trinity_TR55749_c0_g2_i1	no_annotation	False	False	7.152655e-11	root_1	42
1562	FUSTrFam_105	Emedia	Emedia_Trinity_TR55749_c0_g1_i1	no_annotation	False	False	7.152655e-11	root_1	42
1563	FUSTrFam_105	Philonicus	Philonicus_albiceps_TRINITY_DN12231_c0_g1_i1	no_annotation	False	False	1.4402014e-10	root_1	42
1564	FUSTrFam_105	Tolmerus	Tolmerus_atricapillus_TRINITY_DN10339_c0_g1_i1	no_annotation	False	False	3.677969e-11	root_1	42
1565	FUSTrFam_105	Proctanthus	Proctanthus_coquilletti_TRINITY_DN6170_c0_g2_i1	no_annotation	False	False	3.7584506e-08	root_1	42
1566	FUSTrFam_1050	Philonicus	Philonicus_albiceps_TRINITY_DN11480_c0_g1_i1	no_annotation	False	False	8.094962e-11	root_1	14
1567	FUSTrFam_1050	Emedia	Emedia_Trinity_TR21221_c0_g1_i2	no_annotation	False	False	4.4922355e-10	root_1	14
1568	FUSTrFam_1050	Emedia	Emedia_Trinity_TR50633_c0_g1_i1	no_annotation	False	False	6.5041625e-11	root_1	14
1569	FUSTrFam_1050	Apiocera	Apiocera_parkeri_TRINITY_DN85138_c0_g1_i1	no_annotation	False	False	7.308741e-11	root_1	14
1570	FUSTrFam_1050	Machimus	Machimus_arthriticusVG_GFZQ01029473_1_TSA_Machimus_arthriticus_c12186_g1_i2	no_annotation	False	False	8.094962e-11	root_1	14
1571	FUSTrFam_1050	Proctanthus	Proctanthus_coquilletti_TRINITY_DN3836_c2_g1_i1	no_annotation	False	False	4.8162835e-11	root_1	14
1572	FUSTrFam_1050	Mydas	Mydas_clavatus_TRINITY_DN16320_c0_g1_i1	no_annotation	False	False	5.5248247e-11	root_1	14
1573	FUSTrFam_1050	Emedia	Emedia_Trinity_TR16647_c0_g1_i1	no_annotation	False	False	1.3549628e-11	root_1	14
1574	FUSTrFam_1050	Emedia	Emedia_Trinity_TR50633_c0_g2_i1	no_annotation	False	False	6.5041625e-11	root_1	14
1575	FUSTrFam_1050	Diogmites	Diogmites_neoternatus_TRINITY_DN4657_c0_g1_i1	no_annotation	False	False	7.308741e-11	root_1	14
1576	FUSTrFam_1050	Tolmerus	Tolmerus_atricapillus_TRINITY_DN11524_c0_g1_i1	no_annotation	False	False	8.094962e-11	root_1	14
1577	FUSTrFam_1050	Machimus	Machimus_arthriticusVG_GFZQ01014624_1_TSA_Machimus_arthriticus_c12186_g1_i1	no_annotation	False	False	8.094962e-11	root_1	14
1578	FUSTrFam_1050	Eutolmus	Eutolmus_rufibarbisVG_GFZR01003055_1_TSA_Eutolmus_rufibarbis_c16500_g1_i1	no_annotation	False	False	8.094962e-11	root_1	14
1579	FUSTrFam_1050	Scleropogon	Scleropogon_duncani_TRINITY_DN14981_c0_g1_i1	no_annotation	False	False	7.308741e-11	root_1	14
1580	FUSTrFam_10500	Apiocera	Apiocera_parkeri_TRINITY_DN92819_c10_g7_i10	no_annotation	False	False	3.739666e-07	2_Apiocera	2
1581	FUSTrFam_10500	Apiocera	Apiocera_parkeri_TRINITY_DN90035_c0_g1_i3	no_annotation	False	False	4.7579692e-06	2_Apiocera	2
1582	FUSTrFam_10501	Apiocera	Apiocera_parkeri_TRINITY_DN90063_c4_g2_i1	no_annotation	False	False	9.340039e-05	2_Apiocera	2
1583	FUSTrFam_10501	Apiocera	Apiocera_parkeri_TRINITY_DN90063_c4_g1_i1	no_annotation	False	False	9.340039e-05	2_Apiocera	2
1584	FUSTrFam_10502	Apiocera	Apiocera_parkeri_TRINITY_DN90075_c1_g3_i1	no_annotation	False	False	1.4222665e-10	2_Apiocera	2
1585	FUSTrFam_10502	Apiocera	Apiocera_parkeri_TRINITY_DN90075_c1_g1_i1	no_annotation	False	False	1.4222665e-10	2_Apiocera	2
1586	FUSTrFam_10503	Apiocera	Apiocera_parkeri_TRINITY_DN90160_c1_g1_i1	no_annotation	False	False	1.1201452e-06	2_Apiocera	2
1587	FUSTrFam_10503	Apiocera	Apiocera_parkeri_TRINITY_DN90160_c1_g3_i1	no_annotation	False	False	4.693689e-06	2_Apiocera	2
1588	FUSTrFam_10504	Apiocera	Apiocera_parkeri_TRINITY_DN90162_c0_g2_i1	no_annotation	False	False	0.2879222	2_Apiocera	2
1589	FUSTrFam_10504	Apiocera	Apiocera_parkeri_TRINITY_DN90162_c0_g1_i1	no_annotation	False	False	2.7126489e-05	2_Apiocera	2
1590	FUSTrFam_10505	Apiocera	Apiocera_parkeri_TRINITY_DN90169_c1_g1_i1	no_annotation	False	False	0.99999845	2_Apiocera	2
1591	FUSTrFam_10505	Apiocera	Apiocera_parkeri_TRINITY_DN90169_c1_g2_i1	no_annotation	False	False	0.99999845	2_Apiocera	2
1592	FUSTrFam_10506	Apiocera	Apiocera_parkeri_TRINITY_DN90179_c8_g1_i1	no_annotation	False	False	1.1699968e-06	2_Apiocera	2
1593	FUSTrFam_10506	Apiocera	Apiocera_parkeri_TRINITY_DN90179_c8_g6_i1	no_annotation	False	False	1.1699968e-06	2_Apiocera	2
1594	FUSTrFam_10507	Apiocera	Apiocera_parkeri_TRINITY_DN90230_c12_g3_i1	no_annotation	False	False	0.91968644	2_Apiocera	2
1595	FUSTrFam_10507	Apiocera	Apiocera_parkeri_TRINITY_DN90230_c12_g2_i1	no_annotation	False	False	0.91968644	2_Apiocera	2
1596	FUSTrFam_10508	Apiocera	Apiocera_parkeri_TRINITY_DN90335_c1_g4_i1	no_annotation	False	False	0.009300961	2_Apiocera	2
1597	FUSTrFam_10508	Apiocera	Apiocera_parkeri_TRINITY_DN90335_c1_g5_i2	no_annotation	False	False	0.9990245	2_Apiocera	2
1598	FUSTrFam_10509	Apiocera	Apiocera_parkeri_TRINITY_DN90373_c0_g1_i2	no_annotation	False	False	4.173663e-09	2_Apiocera	3
1599	FUSTrFam_10509	Apiocera	Apiocera_parkeri_TRINITY_DN94989_c2_g1_i1	no_annotation	False	False	8.56122e-09	2_Apiocera	3
1600	FUSTrFam_10509	Apiocera	Apiocera_parkeri_TRINITY_DN94989_c2_g2_i1	no_annotation	False	False	6.625109e-08	2_Apiocera	3
1601	FUSTrFam_1051	Philonicus	Philonicus_albiceps_TRINITY_DN10455_c0_g1_i2	no_annotation	False	True	no_prediction	1_3	3
1602	FUSTrFam_1051	Emedia	Emedia_Trinity_TR48335_c1_g2_i3	no_annotation	False	True	no_prediction	1_3	3
1603	FUSTrFam_1051	Tolmerus	Tolmerus_atricapillus_TRINITY_DN11525_c0_g1_i8	no_annotation	False	True	no_prediction	1_3	3
1604	FUSTrFam_10510	Apiocera	Apiocera_parkeri_TRINITY_DN90380_c5_g1_i1	no_annotation	False	False	2.290066e-08	2_Apiocera	2
1605	FUSTrFam_10510	Apiocera	Apiocera_parkeri_TRINITY_DN90380_c5_g3_i1	no_annotation	False	False	2.290066e-08	2_Apiocera	2
1606	FUSTrFam_10511	Apiocera	Apiocera_parkeri_TRINITY_DN93030_c0_g3_i1	no_annotation	False	False	2.966263e-08	2_Apiocera	2
1607	FUSTrFam_10511	Apiocera	Apiocera_parkeri_TRINITY_DN90411_c0_g2_i2	no_annotation	False	False	3.07437e-08	2_Apiocera	2
1608	FUSTrFam_10512	Apiocera	Apiocera_parkeri_TRINITY_DN92532_c9_g4_i1	no_annotation	False	False	3.650658e-07	2_Apiocera	2
1609	FUSTrFam_10512	Apiocera	Apiocera_parkeri_TRINITY_DN90448_c2_g9_i1	no_annotation	False	False	1.0	2_Apiocera	2
1610	FUSTrFam_10513	Apiocera	Apiocera_parkeri_TRINITY_DN90470_c1_g2_i1	no_annotation	False	False	6.125127e-10	2_Apiocera	2
1611	FUSTrFam_10513	Apiocera	Apiocera_parkeri_TRINITY_DN90470_c1_g1_i1	no_annotation	False	False	6.125127e-10	2_Apiocera	2
1612	FUSTrFam_10514	Apiocera	Apiocera_parkeri_TRINITY_DN90496_c0_g1_i1	no_annotation	False	False	1.0	2_Apiocera	2
1613	FUSTrFam_10514	Apiocera	Apiocera_parkeri_TRINITY_DN90496_c0_g2_i1	no_annotation	False	False	1.0	2_Apiocera	2
1614	FUSTrFam_10515	Apiocera	Apiocera_parkeri_TRINITY_DN90496_c1_g1_i1	no_annotation	False	False	2.007989e-06	2_Apiocera	2
1615	FUSTrFam_10515	Apiocera	Apiocera_parkeri_TRINITY_DN90496_c1_g2_i1	no_annotation	False	False	2.007989e-06	2_Apiocera	2
1616	FUSTrFam_10516	Apiocera	Apiocera_parkeri_TRINITY_DN90532_c0_g2_i1	no_annotation	False	False	0.9979054	2_Apiocera	2
1617	FUSTrFam_10516	Apiocera	Apiocera_parkeri_TRINITY_DN90532_c0_g1_i1	no_annotation	False	False	0.9998435	2_Apiocera	2
1618	FUSTrFam_10517	Apiocera	Apiocera_parkeri_TRINITY_DN90558_c0_g1_i1	no_annotation	False	False	3.9864727e-07	2_Apiocera	2
1619	FUSTrFam_10517	Apiocera	Apiocera_parkeri_TRINITY_DN90558_c0_g2_i1	no_annotation	False	False	3.9864727e-07	2_Apiocera	2
1620	FUSTrFam_10518	Apiocera	Apiocera_parkeri_TRINITY_DN90611_c0_g1_i5	no_annotation	False	False	5.5596985e-11	2_Apiocera	2
1621	FUSTrFam_10518	Apiocera	Apiocera_parkeri_TRINITY_DN92391_c0_g1_i10	no_annotation	False	False	6.3054484e-10	2_Apiocera	2
1622	FUSTrFam_10519	Apiocera	Apiocera_parkeri_TRINITY_DN96060_c4_g5_i1	no_annotation	False	False	0.9999362	2_Apiocera	5
1623	FUSTrFam_10519	Apiocera	Apiocera_parkeri_TRINITY_DN90713_c2_g1_i2	no_annotation	False	False	3.3571425e-05	2_Apiocera	5
1624	FUSTrFam_10519	Apiocera	Apiocera_parkeri_TRINITY_DN90713_c2_g3_i1	no_annotation	False	False	0.0006928764	2_Apiocera	5
1625	FUSTrFam_10519	Apiocera	Apiocera_parkeri_TRINITY_DN96060_c4_g1_i1	no_annotation	False	False	0.080728985	2_Apiocera	5
1626	FUSTrFam_10519	Apiocera	Apiocera_parkeri_TRINITY_DN96060_c4_g3_i1	no_annotation	False	False	0.27509364	2_Apiocera	5
1627	FUSTrFam_1052	Eutolmus	Eutolmus_rufibarbisVG_GFZR01001590_1_TSA_Eutolmus_rufibarbis_c7806_g1_i1	no_annotation	False	False	4.5793758e-11	root_1	6
1628	FUSTrFam_1052	Emedia	Emedia_Trinity_TR48358_c0_g1_i1	no_annotation	False	False	3.206937e-10	root_1	6
1629	FUSTrFam_1052	Proctanthus	Proctanthus_coquilletti_TRINITY_DN6857_c0_g1_i1	no_annotation	False	False	6.0261386e-11	root_1	6
1630	FUSTrFam_1052	Philonicus	Philonicus_albiceps_TRINITY_DN2156_c0_g1_i1	no_annotation	False	False	8.284495e-11	root_1	6
1631	FUSTrFam_1052	Mydas	Mydas_clavatus_TRINITY_DN18083_c0_g1_i3	no_annotation	False	False	no_prediction	root_1	6
1632	FUSTrFam_1052	Tolmerus	Tolmerus_atricapillus_TRINITY_DN11526_c0_g1_i1	no_annotation	False	False	7.55288e-11	root_1	6
1633	FUSTrFam_10520	Apiocera	Apiocera_parkeri_TRINITY_DN90783_c1_g4_i1	no_annotation	False	False	3.3200347e-09	2_Apiocera	3
1634	FUSTrFam_10520	Apiocera	Apiocera_parkeri_TRINITY_DN90783_c1_g5_i1	no_annotation	False	False	2.939629e-07	2_Apiocera	3
1635	FUSTrFam_10520	Apiocera	Apiocera_parkeri_TRINITY_DN90783_c1_g2_i1	no_annotation	False	False	4.799223e-09	2_Apiocera	3
1636	FUSTrFam_10521	Apiocera	Apiocera_parkeri_TRINITY_DN90812_c0_g1_i1	no_annotation	False	False	0.37146202	2_Apiocera	2
1637	FUSTrFam_10521	Apiocera	Apiocera_parkeri_TRINITY_DN90812_c0_g2_i1	no_annotation	False	False	0.37146202	2_Apiocera	2
1638	FUSTrFam_10522	Apiocera	Apiocera_parkeri_TRINITY_DN90815_c5_g2_i1	no_annotation	False	False	3.4428132e-07	2_Apiocera	2
1639	FUSTrFam_10522	Apiocera	Apiocera_parkeri_TRINITY_DN90815_c5_g1_i1	no_annotation	False	False	3.2571175e-09	2_Apiocera	2
1640	FUSTrFam_10523	Apiocera	Apiocera_parkeri_TRINITY_DN90815_c8_g4_i1	no_annotation	False	False	0.99802727	2_Apiocera	2
1641	FUSTrFam_10523	Apiocera	Apiocera_parkeri_TRINITY_DN90815_c8_g3_i1	no_annotation	False	False	0.99802727	2_Apiocera	2
1642	FUSTrFam_10524	Apiocera	Apiocera_parkeri_TRINITY_DN90817_c9_g3_i1	no_annotation	False	False	0.008466217	2_Apiocera	3
1643	FUSTrFam_10524	Apiocera	Apiocera_parkeri_TRINITY_DN90817_c9_g2_i2	no_annotation	False	False	0.008466217	2_Apiocera	3
1644	FUSTrFam_10524	Apiocera	Apiocera_parkeri_TRINITY_DN90817_c9_g4_i1	no_annotation	False	False	0.008466217	2_Apiocera	3
1645	FUSTrFam_10525	Apiocera	Apiocera_parkeri_TRINITY_DN9082_c0_g1_i1	no_annotation	False	False	0.62030584	2_Apiocera	2
1646	FUSTrFam_10525	Apiocera	Apiocera_parkeri_TRINITY_DN9082_c0_g2_i1	no_annotation	False	False	0.62030584	2_Apiocera	2
1647	FUSTrFam_10526	Apiocera	Apiocera_parkeri_TRINITY_DN91602_c1_g1_i4	no_annotation	False	False	4.9732458e-11	2_Apiocera	2
1648	FUSTrFam_10526	Apiocera	Apiocera_parkeri_TRINITY_DN90831_c0_g1_i3	no_annotation	False	False	2.4885287e-07	2_Apiocera	2
1649	FUSTrFam_10527	Apiocera	Apiocera_parkeri_TRINITY_DN90846_c2_g1_i2	no_annotation	False	False	1.7716411e-09	2_Apiocera	2
1650	FUSTrFam_10527	Apiocera	Apiocera_parkeri_TRINITY_DN95615_c1_g5_i10	no_annotation	False	False	8.5640295e-09	2_Apiocera	2
1651	FUSTrFam_10528	Apiocera	Apiocera_parkeri_TRINITY_DN90849_c1_g1_i2	no_annotation	False	False	no_prediction	2_Apiocera	2
1652	FUSTrFam_10528	Apiocera	Apiocera_parkeri_TRINITY_DN94476_c0_g4_i5	no_annotation	False	False	no_prediction	2_Apiocera	2
1653	FUSTrFam_10529	Apiocera	Apiocera_parkeri_TRINITY_DN90879_c0_g2_i1	no_annotation	False	False	0.0021654149	2_Apiocera	2
1654	FUSTrFam_10529	Apiocera	Apiocera_parkeri_TRINITY_DN90879_c0_g1_i1	no_annotation	False	False	0.0021654149	2_Apiocera	2
1655	FUSTrFam_1053	Philonicus	Philonicus_albiceps_TRINITY_DN7785_c0_g1_i1	no_annotation	False	False	8.9902474e-11	root_1	7
1656	FUSTrFam_1053	Proctanthus	Proctanthus_coquilletti_TRINITY_DN8712_c0_g2_i1	no_annotation	False	False	8.9902474e-11	root_1	7
1657	FUSTrFam_1053	Mydas	Mydas_clavatus_TRINITY_DN34527_c0_g1_i1	no_annotation	False	False	6.128817e-11	root_1	7
1658	FUSTrFam_1053	Tolmerus	Tolmerus_atricapillus_TRINITY_DN11528_c0_g1_i1	no_annotation	False	False	8.9902474e-11	root_1	7
1659	FUSTrFam_1053	Diogmites	Diogmites_neoternatus_TRINITY_DN22882_c0_g1_i1	no_annotation	False	False	9.752439e-11	root_1	7
1660	FUSTrFam_1053	Scleropogon	Scleropogon_duncani_TRINITY_DN15575_c1_g1_i1	no_annotation	False	False	8.9902474e-11	root_1	7
1661	FUSTrFam_1053	Apiocera	Apiocera_parkeri_TRINITY_DN80672_c0_g1_i1	no_annotation	False	False	7.271518e-11	root_1	7
1662	FUSTrFam_10530	Apiocera	Apiocera_parkeri_TRINITY_DN90946_c9_g3_i1	no_annotation	False	False	0.8956494	2_Apiocera	2
1663	FUSTrFam_10530	Apiocera	Apiocera_parkeri_TRINITY_DN90946_c9_g1_i1	no_annotation	False	False	0.8956494	2_Apiocera	2
1664	FUSTrFam_10531	Apiocera	Apiocera_parkeri_TRINITY_DN90958_c8_g1_i1	no_annotation	False	False	0.0040588304	2_Apiocera	3
1665	FUSTrFam_10531	Apiocera	Apiocera_parkeri_TRINITY_DN93063_c14_g1_i1	no_annotation	False	False	2.1671268e-07	2_Apiocera	3
1666	FUSTrFam_10531	Apiocera	Apiocera_parkeri_TRINITY_DN91155_c8_g1_i3	no_annotation	False	False	1.8935607e-06	2_Apiocera	3
1667	FUSTrFam_10532	Apiocera	Apiocera_parkeri_TRINITY_DN90976_c1_g1_i1	no_annotation	False	False	0.0013357595	2_Apiocera	2
1668	FUSTrFam_10532	Apiocera	Apiocera_parkeri_TRINITY_DN90976_c1_g2_i1	no_annotation	False	False	0.0013357595	2_Apiocera	2
1669	FUSTrFam_10533	Apiocera	Apiocera_parkeri_TRINITY_DN90978_c0_g1_i1	no_annotation	False	False	1.1111849e-07	2_Apiocera	2
1670	FUSTrFam_10533	Apiocera	Apiocera_parkeri_TRINITY_DN90978_c0_g2_i1	no_annotation	False	False	1.1111849e-07	2_Apiocera	2
1671	FUSTrFam_10534	Apiocera	Apiocera_parkeri_TRINITY_DN95547_c3_g4_i7	no_annotation	False	False	0.9997944	2_Apiocera	2
1672	FUSTrFam_10534	Apiocera	Apiocera_parkeri_TRINITY_DN90991_c1_g1_i2	no_annotation	False	False	7.8887584e-05	2_Apiocera	2
1673	FUSTrFam_10535	Apiocera	Apiocera_parkeri_TRINITY_DN91417_c12_g5_i1	no_annotation	False	False	0.0006376714	2_Apiocera	2
1674	FUSTrFam_10535	Apiocera	Apiocera_parkeri_TRINITY_DN91021_c2_g2_i2	no_annotation	False	False	5.8236505e-10	2_Apiocera	2
1675	FUSTrFam_10536	Apiocera	Apiocera_parkeri_TRINITY_DN91041_c2_g2_i1	no_annotation	False	False	2.9207347e-05	2_Apiocera	2
1676	FUSTrFam_10536	Apiocera	Apiocera_parkeri_TRINITY_DN91041_c2_g1_i1	no_annotation	False	False	2.9207347e-05	2_Apiocera	2
1677	FUSTrFam_10537	Apiocera	Apiocera_parkeri_TRINITY_DN91041_c7_g2_i1	no_annotation	False	False	0.9999521	2_Apiocera	2
1678	FUSTrFam_10537	Apiocera	Apiocera_parkeri_TRINITY_DN91041_c7_g1_i1	no_annotation	False	False	0.99999905	2_Apiocera	2
1679	FUSTrFam_10538	Apiocera	Apiocera_parkeri_TRINITY_DN91049_c6_g3_i1	no_annotation	False	False	7.46521e-08	2_Apiocera	2
1680	FUSTrFam_10538	Apiocera	Apiocera_parkeri_TRINITY_DN91049_c6_g1_i1	no_annotation	False	False	7.46521e-08	2_Apiocera	2
1681	FUSTrFam_10539	Apiocera	Apiocera_parkeri_TRINITY_DN91056_c5_g7_i1	no_annotation	False	False	0.9999999	2_Apiocera	2
1682	FUSTrFam_10539	Apiocera	Apiocera_parkeri_TRINITY_DN91056_c5_g4_i1	no_annotation	False	False	0.9999999	2_Apiocera	2
1683	FUSTrFam_1054	Machimus	Machimus_arthriticusVG_GFZQ01025189_1_TSA_Machimus_arthriticus_c12011_g1_i2	no_annotation	False	False	no_prediction	1_3	10
1684	FUSTrFam_1054	Scleropogon	Scleropogon_duncani_TRINITY_DN13925_c1_g1_i2	no_annotation	False	False	no_prediction	1_3	10
1685	FUSTrFam_1054	Tolmerus	Tolmerus_atricapillus_TRINITY_DN11529_c1_g1_i1	no_annotation	False	False	no_prediction	1_3	10
1686	FUSTrFam_1054	Emedia	Emedia_Trinity_TR9856_c0_g1_i1	no_annotation	False	False	no_prediction	1_3	10
1687	FUSTrFam_1054	Machimus	Machimus_arthriticusVG_GFZQ01002789_1_TSA_Machimus_arthriticus_c12011_g1_i1	no_annotation	False	False	no_prediction	1_3	10
1688	FUSTrFam_1054	Eutolmus	Eutolmus_rufibarbisVG_GFZR01025061_1_TSA_Eutolmus_rufibarbis_c6297_g1_i2	no_annotation	False	False	no_prediction	1_3	10
1689	FUSTrFam_1054	Proctanthus	Proctanthus_coquilletti_TRINITY_DN8291_c0_g1_i4	no_annotation	False	False	no_prediction	1_3	10
1690	FUSTrFam_1054	Machimus	Machimus_arthriticusVG_GFZQ01004266_1_TSA_Machimus_arthriticus_c12011_g1_i3	no_annotation	False	False	no_prediction	1_3	10
1691	FUSTrFam_1054	Eutolmus	Eutolmus_rufibarbisVG_GFZR01009194_1_TSA_Eutolmus_rufibarbis_c6297_g1_i1	no_annotation	False	False	no_prediction	1_3	10
1692	FUSTrFam_1054	Philonicus	Philonicus_albiceps_TRINITY_DN11989_c0_g1_i1	no_annotation	False	False	no_prediction	1_3	10
1693	FUSTrFam_10540	Apiocera	Apiocera_parkeri_TRINITY_DN9106_c0_g1_i1	no_annotation	False	False	1.4521942e-07	2_Apiocera	2
1694	FUSTrFam_10540	Apiocera	Apiocera_parkeri_TRINITY_DN9106_c0_g2_i1	no_annotation	False	False	1.4521942e-07	2_Apiocera	2
1695	FUSTrFam_10541	Apiocera	Apiocera_parkeri_TRINITY_DN91092_c0_g2_i1	no_annotation	False	False	1.0706599e-08	2_Apiocera	2
1696	FUSTrFam_10541	Apiocera	Apiocera_parkeri_TRINITY_DN91092_c0_g1_i1	no_annotation	False	False	4.636864e-08	2_Apiocera	2
1697	FUSTrFam_10542	Apiocera	Apiocera_parkeri_TRINITY_DN91196_c14_g10_i1	no_annotation	False	False	1.0155928e-07	2_Apiocera	8
1698	FUSTrFam_10542	Apiocera	Apiocera_parkeri_TRINITY_DN91196_c14_g1_i1	no_annotation	False	False	1.0155928e-07	2_Apiocera	8
1699	FUSTrFam_10542	Apiocera	Apiocera_parkeri_TRINITY_DN91196_c14_g7_i1	no_annotation	False	False	1.0155928e-07	2_Apiocera	8
1700	FUSTrFam_10542	Apiocera	Apiocera_parkeri_TRINITY_DN91196_c14_g6_i1	no_annotation	False	False	1.0155928e-07	2_Apiocera	8
1701	FUSTrFam_10542	Apiocera	Apiocera_parkeri_TRINITY_DN91196_c14_g4_i1	no_annotation	False	False	1.0155928e-07	2_Apiocera	8
1702	FUSTrFam_10542	Apiocera	Apiocera_parkeri_TRINITY_DN91196_c14_g5_i1	no_annotation	False	False	1.0155928e-07	2_Apiocera	8
1703	FUSTrFam_10542	Apiocera	Apiocera_parkeri_TRINITY_DN91196_c14_g11_i1	no_annotation	False	False	1.0155928e-07	2_Apiocera	8
1704	FUSTrFam_10542	Apiocera	Apiocera_parkeri_TRINITY_DN91196_c14_g9_i1	no_annotation	False	False	1.0155928e-07	2_Apiocera	8
1705	FUSTrFam_10543	Apiocera	Apiocera_parkeri_TRINITY_DN9130_c0_g2_i1	no_annotation	False	False	2.5738427e-08	2_Apiocera	2
1706	FUSTrFam_10543	Apiocera	Apiocera_parkeri_TRINITY_DN9130_c0_g1_i1	no_annotation	False	False	2.6891175e-07	2_Apiocera	2
1707	FUSTrFam_10544	Apiocera	Apiocera_parkeri_TRINITY_DN9138_c0_g2_i1	no_annotation	False	False	0.34332535	2_Apiocera	2
1708	FUSTrFam_10544	Apiocera	Apiocera_parkeri_TRINITY_DN9138_c0_g1_i1	no_annotation	False	False	0.34332535	2_Apiocera	2
1709	FUSTrFam_10545	Apiocera	Apiocera_parkeri_TRINITY_DN91408_c0_g2_i1	no_annotation	False	False	2.131907e-08	2_Apiocera	2
1710	FUSTrFam_10545	Apiocera	Apiocera_parkeri_TRINITY_DN91408_c0_g1_i1	no_annotation	False	False	2.131907e-08	2_Apiocera	2
1711	FUSTrFam_10546	Apiocera	Apiocera_parkeri_TRINITY_DN91414_c2_g5_i1	no_annotation	False	False	4.3131316e-05	2_Apiocera	2
1712	FUSTrFam_10546	Apiocera	Apiocera_parkeri_TRINITY_DN91414_c2_g1_i1	no_annotation	False	False	0.00061240373	2_Apiocera	2
1713	FUSTrFam_10547	Apiocera	Apiocera_parkeri_TRINITY_DN91416_c0_g1_i1	no_annotation	False	False	9.036951e-09	2_Apiocera	2
1714	FUSTrFam_10547	Apiocera	Apiocera_parkeri_TRINITY_DN91416_c0_g2_i1	no_annotation	False	False	9.036951e-09	2_Apiocera	2
1715	FUSTrFam_10548	Apiocera	Apiocera_parkeri_TRINITY_DN91416_c15_g4_i1	no_annotation	False	False	5.5056193e-10	2_Apiocera	2
1716	FUSTrFam_10548	Apiocera	Apiocera_parkeri_TRINITY_DN91416_c15_g3_i1	no_annotation	False	False	5.5056193e-10	2_Apiocera	2
1717	FUSTrFam_10549	Apiocera	Apiocera_parkeri_TRINITY_DN91416_c3_g2_i1	no_annotation	False	False	0.9819795	2_Apiocera	2
1718	FUSTrFam_10549	Apiocera	Apiocera_parkeri_TRINITY_DN91416_c3_g1_i1	no_annotation	False	False	1.6064011e-09	2_Apiocera	2
1719	FUSTrFam_1055	Machimus	Machimus_arthriticusVG_GFZQ01028208_1_TSA_Machimus_arthriticus_c9195_g1_i1	no_annotation	False	False	1.99719e-09	root_1	6
1720	FUSTrFam_1055	Tolmerus	Tolmerus_atricapillus_TRINITY_DN11533_c0_g1_i1	no_annotation	False	False	1.348781e-09	root_1	6
1721	FUSTrFam_1055	Apiocera	Apiocera_parkeri_TRINITY_DN76147_c1_g1_i1	no_annotation	False	False	4.1413392e-10	root_1	6
1722	FUSTrFam_1055	Diogmites	Diogmites_neoternatus_TRINITY_DN2049_c0_g1_i1	no_annotation	False	False	7.2004713e-10	root_1	6
1723	FUSTrFam_1055	Scleropogon	Scleropogon_duncani_TRINITY_DN12849_c0_g1_i1	no_annotation	False	False	6.1776667e-10	root_1	6
1724	FUSTrFam_1055	Emedia	Emedia_Trinity_TR34441_c0_g1_i1	no_annotation	False	False	2.4993949e-10	root_1	6
1725	FUSTrFam_10550	Apiocera	Apiocera_parkeri_TRINITY_DN91417_c12_g1_i1	no_annotation	False	False	0.9999994	2_Apiocera	2
1726	FUSTrFam_10550	Apiocera	Apiocera_parkeri_TRINITY_DN91417_c12_g4_i1	no_annotation	False	False	0.9999994	2_Apiocera	2
1727	FUSTrFam_10551	Apiocera	Apiocera_parkeri_TRINITY_DN91456_c0_g4_i1	no_annotation	False	False	3.5551102e-09	2_Apiocera	2
1728	FUSTrFam_10551	Apiocera	Apiocera_parkeri_TRINITY_DN91456_c0_g1_i1	no_annotation	False	False	3.5551102e-09	2_Apiocera	2
1729	FUSTrFam_10552	Apiocera	Apiocera_parkeri_TRINITY_DN91507_c2_g2_i1	no_annotation	False	False	4.0418847e-08	2_Apiocera	2
1730	FUSTrFam_10552	Apiocera	Apiocera_parkeri_TRINITY_DN91507_c2_g3_i1	no_annotation	False	False	4.0418847e-08	2_Apiocera	2
1731	FUSTrFam_10553	Apiocera	Apiocera_parkeri_TRINITY_DN93084_c12_g2_i2	no_annotation	False	False	1.442561e-09	2_Apiocera	2
1732	FUSTrFam_10553	Apiocera	Apiocera_parkeri_TRINITY_DN91512_c0_g1_i1	no_annotation	False	False	6.007229e-10	2_Apiocera	2
1733	FUSTrFam_10554	Apiocera	Apiocera_parkeri_TRINITY_DN91576_c0_g4_i1	no_annotation	False	False	0.99263483	2_Apiocera	3
1734	FUSTrFam_10554	Apiocera	Apiocera_parkeri_TRINITY_DN91576_c0_g3_i1	no_annotation	False	False	0.99263483	2_Apiocera	3
1735	FUSTrFam_10554	Apiocera	Apiocera_parkeri_TRINITY_DN91576_c0_g1_i1	no_annotation	False	False	0.99263483	2_Apiocera	3
1736	FUSTrFam_10555	Apiocera	Apiocera_parkeri_TRINITY_DN91587_c2_g2_i1	no_annotation	False	False	0.001016565	2_Apiocera	2
1737	FUSTrFam_10555	Apiocera	Apiocera_parkeri_TRINITY_DN91587_c2_g1_i1	no_annotation	False	False	0.001016565	2_Apiocera	2
1738	FUSTrFam_10556	Apiocera	Apiocera_parkeri_TRINITY_DN92381_c4_g1_i1	no_annotation	False	False	1.6261392e-10	2_Apiocera	2
1739	FUSTrFam_10556	Apiocera	Apiocera_parkeri_TRINITY_DN91600_c1_g1_i2	no_annotation	False	False	7.0725376e-10	2_Apiocera	2
1740	FUSTrFam_10557	Apiocera	Apiocera_parkeri_TRINITY_DN91685_c7_g1_i1	no_annotation	False	False	1.2831486e-08	2_Apiocera	2
1741	FUSTrFam_10557	Apiocera	Apiocera_parkeri_TRINITY_DN91685_c7_g3_i1	no_annotation	False	False	1.2831486e-08	2_Apiocera	2
1742	FUSTrFam_10558	Apiocera	Apiocera_parkeri_TRINITY_DN95174_c2_g1_i12	no_annotation	False	False	4.1116554e-08	2_Apiocera	2
1743	FUSTrFam_10558	Apiocera	Apiocera_parkeri_TRINITY_DN91691_c7_g1_i12	no_annotation	False	False	5.4192963e-08	2_Apiocera	2
1744	FUSTrFam_10559	Apiocera	Apiocera_parkeri_TRINITY_DN91693_c1_g3_i4	no_annotation	False	False	4.380256e-09	2_Apiocera	5
1745	FUSTrFam_10559	Apiocera	Apiocera_parkeri_TRINITY_DN92703_c5_g2_i1	no_annotation	False	False	3.7014833e-10	2_Apiocera	5
1746	FUSTrFam_10559	Apiocera	Apiocera_parkeri_TRINITY_DN95039_c7_g1_i1	no_annotation	False	False	2.3711621e-08	2_Apiocera	5
1747	FUSTrFam_10559	Apiocera	Apiocera_parkeri_TRINITY_DN94154_c6_g6_i3	no_annotation	False	False	2.6115116e-10	2_Apiocera	5
1748	FUSTrFam_10559	Apiocera	Apiocera_parkeri_TRINITY_DN92103_c5_g2_i2	no_annotation	False	False	1.31296e-10	2_Apiocera	5
1749	FUSTrFam_1056	Scleropogon	Scleropogon_duncani_TRINITY_DN8908_c0_g1_i1	no_annotation	False	False	5.0348354e-11	root_1	9
1750	FUSTrFam_1056	Philonicus	Philonicus_albiceps_TRINITY_DN8878_c0_g1_i1	no_annotation	False	False	2.9831337e-10	root_1	9
1751	FUSTrFam_1056	Laphystia	Laphystia_limatula_TRINITY_DN13363_c0_g2_i1	no_annotation	False	False	5.1786516e-11	root_1	9
1752	FUSTrFam_1056	Mydas	Mydas_clavatus_TRINITY_DN8798_c0_g1_i1	no_annotation	False	False	0.12365255	root_1	9
1753	FUSTrFam_1056	Tolmerus	Tolmerus_atricapillus_TRINITY_DN11534_c0_g1_i1	no_annotation	False	False	2.1358527e-10	root_1	9
1754	FUSTrFam_1056	Eutolmus	Eutolmus_rufibarbisVG_GFZR01021590_1_TSA_Eutolmus_rufibarbis_c7481_g1_i1	no_annotation	False	False	2.5159297e-10	root_1	9
1755	FUSTrFam_1056	Proctanthus	Proctanthus_coquilletti_TRINITY_DN4219_c0_g1_i1	no_annotation	False	False	1.0780481e-10	root_1	9
1756	FUSTrFam_1056	Diogmites	Diogmites_neoternatus_TRINITY_DN6241_c0_g1_i1	no_annotation	False	False	6.536108e-08	root_1	9
1757	FUSTrFam_1056	Apiocera	Apiocera_parkeri_TRINITY_DN87860_c0_g1_i1	no_annotation	False	False	9.446085e-10	root_1	9
1758	FUSTrFam_10560	Apiocera	Apiocera_parkeri_TRINITY_DN93786_c3_g7_i8	no_annotation	False	False	1.5546508e-06	2_Apiocera	6
1759	FUSTrFam_10560	Apiocera	Apiocera_parkeri_TRINITY_DN91744_c0_g2_i1	no_annotation	False	False	4.90286e-07	2_Apiocera	6
1760	FUSTrFam_10560	Apiocera	Apiocera_parkeri_TRINITY_DN94709_c1_g4_i1	no_annotation	False	False	1.6383563e-09	2_Apiocera	6
1761	FUSTrFam_10560	Apiocera	Apiocera_parkeri_TRINITY_DN94330_c8_g1_i2	no_annotation	False	False	4.423073e-09	2_Apiocera	6
1762	FUSTrFam_10560	Apiocera	Apiocera_parkeri_TRINITY_DN92727_c1_g5_i1	no_annotation	False	False	9.330877e-09	2_Apiocera	6
1763	FUSTrFam_10560	Apiocera	Apiocera_parkeri_TRINITY_DN93297_c2_g4_i8	no_annotation	False	False	1.2116597e-09	2_Apiocera	6
1764	FUSTrFam_10561	Apiocera	Apiocera_parkeri_TRINITY_DN91764_c0_g6_i1	no_annotation	False	False	4.2146797e-07	2_Apiocera	2
1765	FUSTrFam_10561	Apiocera	Apiocera_parkeri_TRINITY_DN91764_c0_g9_i3	no_annotation	False	False	4.2146797e-07	2_Apiocera	2
1766	FUSTrFam_10562	Apiocera	Apiocera_parkeri_TRINITY_DN91766_c5_g15_i1	no_annotation	False	False	1.0	2_Apiocera	2
1767	FUSTrFam_10562	Apiocera	Apiocera_parkeri_TRINITY_DN91766_c5_g5_i1	no_annotation	False	False	1.0	2_Apiocera	2
1768	FUSTrFam_10563	Apiocera	Apiocera_parkeri_TRINITY_DN91829_c5_g13_i1	no_annotation	False	False	0.0010936923	2_Apiocera	2
1769	FUSTrFam_10563	Apiocera	Apiocera_parkeri_TRINITY_DN91829_c5_g14_i1	no_annotation	False	False	0.0010936923	2_Apiocera	2
1770	FUSTrFam_10564	Apiocera	Apiocera_parkeri_TRINITY_DN91873_c1_g3_i1	no_annotation	False	False	1.6698545e-09	2_Apiocera	2
1771	FUSTrFam_10564	Apiocera	Apiocera_parkeri_TRINITY_DN94363_c3_g2_i2	no_annotation	False	False	2.0317069e-10	2_Apiocera	2
1772	FUSTrFam_10565	Apiocera	Apiocera_parkeri_TRINITY_DN91912_c5_g2_i1	no_annotation	False	False	0.9880735	2_Apiocera	2
1773	FUSTrFam_10565	Apiocera	Apiocera_parkeri_TRINITY_DN91912_c5_g1_i1	no_annotation	False	False	0.9880735	2_Apiocera	2
1774	FUSTrFam_10566	Apiocera	Apiocera_parkeri_TRINITY_DN91917_c0_g9_i1	no_annotation	False	False	6.316815e-06	2_Apiocera	7
1775	FUSTrFam_10566	Apiocera	Apiocera_parkeri_TRINITY_DN91917_c0_g3_i1	no_annotation	False	False	6.316815e-06	2_Apiocera	7
1776	FUSTrFam_10566	Apiocera	Apiocera_parkeri_TRINITY_DN91917_c0_g13_i1	no_annotation	False	False	6.316815e-06	2_Apiocera	7
1777	FUSTrFam_10566	Apiocera	Apiocera_parkeri_TRINITY_DN91917_c0_g10_i1	no_annotation	False	False	6.316815e-06	2_Apiocera	7
1778	FUSTrFam_10566	Apiocera	Apiocera_parkeri_TRINITY_DN91917_c0_g5_i1	no_annotation	False	False	6.316815e-06	2_Apiocera	7
1779	FUSTrFam_10566	Apiocera	Apiocera_parkeri_TRINITY_DN91917_c0_g6_i1	no_annotation	False	False	6.316815e-06	2_Apiocera	7
1780	FUSTrFam_10566	Apiocera	Apiocera_parkeri_TRINITY_DN91917_c0_g11_i1	no_annotation	False	False	6.316815e-06	2_Apiocera	7
1781	FUSTrFam_10567	Apiocera	Apiocera_parkeri_TRINITY_DN91978_c2_g1_i1	no_annotation	False	False	0.9081093	2_Apiocera	2
1782	FUSTrFam_10567	Apiocera	Apiocera_parkeri_TRINITY_DN91978_c2_g2_i1	no_annotation	False	False	0.9081093	2_Apiocera	2
1783	FUSTrFam_10568	Apiocera	Apiocera_parkeri_TRINITY_DN92009_c1_g4_i1	no_annotation	False	False	5.08004e-10	2_Apiocera	2
1784	FUSTrFam_10568	Apiocera	Apiocera_parkeri_TRINITY_DN92009_c1_g5_i2	no_annotation	False	False	5.08004e-10	2_Apiocera	2
1785	FUSTrFam_10569	Apiocera	Apiocera_parkeri_TRINITY_DN92032_c3_g1_i5	no_annotation	False	False	1.2064899e-08	2_Apiocera	3
1786	FUSTrFam_10569	Apiocera	Apiocera_parkeri_TRINITY_DN95399_c0_g3_i3	no_annotation	False	False	1.2021875e-08	2_Apiocera	3
1787	FUSTrFam_10569	Apiocera	Apiocera_parkeri_TRINITY_DN94174_c7_g1_i1	no_annotation	False	False	1.161273e-08	2_Apiocera	3
1788	FUSTrFam_1057	Tolmerus	Tolmerus_atricapillus_TRINITY_DN11537_c0_g2_i2	no_annotation	False	False	no_prediction	root_1	2
1789	FUSTrFam_1057	Mydas	Mydas_clavatus_TRINITY_DN17918_c0_g1_i1	no_annotation	False	False	no_prediction	root_1	2
1790	FUSTrFam_10570	Apiocera	Apiocera_parkeri_TRINITY_DN92064_c0_g1_i1	no_annotation	False	False	0.16623941	2_Apiocera	2
1791	FUSTrFam_10570	Apiocera	Apiocera_parkeri_TRINITY_DN92064_c0_g2_i1	no_annotation	False	False	4.0763794e-06	2_Apiocera	2
1792	FUSTrFam_10571	Apiocera	Apiocera_parkeri_TRINITY_DN92088_c0_g3_i1	no_annotation	False	False	3.3321726e-08	2_Apiocera	2
1793	FUSTrFam_10571	Apiocera	Apiocera_parkeri_TRINITY_DN92088_c0_g2_i1	no_annotation	False	False	3.3321726e-08	2_Apiocera	2
1794	FUSTrFam_10572	Apiocera	Apiocera_parkeri_TRINITY_DN92103_c6_g2_i1	no_annotation	False	False	1.117911e-07	2_Apiocera	2
1795	FUSTrFam_10572	Apiocera	Apiocera_parkeri_TRINITY_DN92103_c6_g1_i2	no_annotation	False	False	5.0120583e-08	2_Apiocera	2
1796	FUSTrFam_10573	Apiocera	Apiocera_parkeri_TRINITY_DN94383_c0_g1_i10	no_annotation	False	False	4.8253637e-09	2_Apiocera	3
1797	FUSTrFam_10573	Apiocera	Apiocera_parkeri_TRINITY_DN96038_c3_g1_i3	no_annotation	False	False	5.1887394e-10	2_Apiocera	3
1798	FUSTrFam_10573	Apiocera	Apiocera_parkeri_TRINITY_DN92139_c1_g1_i6	no_annotation	False	False	5.772118e-10	2_Apiocera	3
1799	FUSTrFam_10574	Apiocera	Apiocera_parkeri_TRINITY_DN92140_c1_g6_i1	no_annotation	False	False	0.995742	2_Apiocera	2
1800	FUSTrFam_10574	Apiocera	Apiocera_parkeri_TRINITY_DN92140_c1_g2_i1	no_annotation	False	False	0.995742	2_Apiocera	2
1801	FUSTrFam_10575	Apiocera	Apiocera_parkeri_TRINITY_DN92151_c1_g2_i1	no_annotation	False	False	0.023775756	2_Apiocera	2
1802	FUSTrFam_10575	Apiocera	Apiocera_parkeri_TRINITY_DN92151_c1_g3_i1	no_annotation	False	False	0.023775756	2_Apiocera	2
1803	FUSTrFam_10576	Apiocera	Apiocera_parkeri_TRINITY_DN92184_c4_g3_i1	no_annotation	False	False	5.322309e-07	2_Apiocera	2
1804	FUSTrFam_10576	Apiocera	Apiocera_parkeri_TRINITY_DN92184_c4_g2_i1	no_annotation	False	False	5.322309e-07	2_Apiocera	2
1805	FUSTrFam_10577	Apiocera	Apiocera_parkeri_TRINITY_DN92189_c4_g7_i1	no_annotation	False	False	1.6123576e-06	2_Apiocera	3
1806	FUSTrFam_10577	Apiocera	Apiocera_parkeri_TRINITY_DN92189_c4_g1_i1	no_annotation	False	False	7.246343e-07	2_Apiocera	3
1807	FUSTrFam_10577	Apiocera	Apiocera_parkeri_TRINITY_DN92189_c4_g6_i1	no_annotation	False	False	9.3470516e-07	2_Apiocera	3
1808	FUSTrFam_10578	Apiocera	Apiocera_parkeri_TRINITY_DN92219_c0_g1_i1	no_annotation	False	False	1.4862762e-07	2_Apiocera	2
1809	FUSTrFam_10578	Apiocera	Apiocera_parkeri_TRINITY_DN92219_c0_g2_i1	no_annotation	False	False	1.4862762e-07	2_Apiocera	2
1810	FUSTrFam_10579	Apiocera	Apiocera_parkeri_TRINITY_DN92222_c0_g2_i1	no_annotation	False	False	7.742498e-05	2_Apiocera	2
1811	FUSTrFam_10579	Apiocera	Apiocera_parkeri_TRINITY_DN95835_c6_g1_i1	no_annotation	False	False	0.87953025	2_Apiocera	2
1812	FUSTrFam_1058	Eutolmus	Eutolmus_rufibarbisVG_GFZR01025986_1_TSA_Eutolmus_rufibarbis_c11136_g1_i1	no_annotation	False	False	1.3975434e-09	root_1	7
1813	FUSTrFam_1058	Apiocera	Apiocera_parkeri_TRINITY_DN29229_c0_g1_i1	no_annotation	False	False	1.3007184e-07	root_1	7
1814	FUSTrFam_1058	Scleropogon	Scleropogon_duncani_TRINITY_DN10423_c0_g1_i1	no_annotation	False	False	5.9032207e-10	root_1	7
1815	FUSTrFam_1058	Emedia	Emedia_Trinity_TR6950_c0_g1_i1	no_annotation	False	False	1.11658764e-07	root_1	7
1816	FUSTrFam_1058	Tolmerus	Tolmerus_atricapillus_TRINITY_DN11538_c0_g1_i1	no_annotation	False	False	1.817162e-09	root_1	7
1817	FUSTrFam_1058	Machimus	Machimus_arthriticusVG_GFZQ01016995_1_TSA_Machimus_arthriticus_c7884_g1_i1	no_annotation	False	False	7.640122e-10	root_1	7
1818	FUSTrFam_1058	Philonicus	Philonicus_albiceps_TRINITY_DN11844_c1_g1_i1	no_annotation	False	False	5.0692313e-09	root_1	7
1819	FUSTrFam_10580	Apiocera	Apiocera_parkeri_TRINITY_DN95319_c0_g2_i1	no_annotation	False	False	1.3468712e-06	2_Apiocera	2
1820	FUSTrFam_10580	Apiocera	Apiocera_parkeri_TRINITY_DN92246_c3_g1_i1	no_annotation	False	False	0.0016799073	2_Apiocera	2
1821	FUSTrFam_10581	Apiocera	Apiocera_parkeri_TRINITY_DN92260_c7_g3_i1	no_annotation	False	False	1.0	2_Apiocera	2
1822	FUSTrFam_10581	Apiocera	Apiocera_parkeri_TRINITY_DN92260_c7_g1_i1	no_annotation	False	False	1.0	2_Apiocera	2
1823	FUSTrFam_10582	Apiocera	Apiocera_parkeri_TRINITY_DN92267_c2_g1_i1	no_annotation	False	False	3.701591e-09	2_Apiocera	2
1824	FUSTrFam_10582	Apiocera	Apiocera_parkeri_TRINITY_DN92267_c2_g2_i1	no_annotation	False	False	3.701591e-09	2_Apiocera	2
1825	FUSTrFam_10583	Apiocera	Apiocera_parkeri_TRINITY_DN92279_c1_g2_i1	no_annotation	False	False	0.99999976	2_Apiocera	2
1826	FUSTrFam_10583	Apiocera	Apiocera_parkeri_TRINITY_DN92279_c1_g1_i1	no_annotation	False	False	0.99999976	2_Apiocera	2
1827	FUSTrFam_10584	Apiocera	Apiocera_parkeri_TRINITY_DN92348_c0_g1_i1	no_annotation	False	False	7.015712e-08	2_Apiocera	2
1828	FUSTrFam_10584	Apiocera	Apiocera_parkeri_TRINITY_DN92348_c0_g2_i1	no_annotation	False	False	7.015712e-08	2_Apiocera	2
1829	FUSTrFam_10585	Apiocera	Apiocera_parkeri_TRINITY_DN92354_c6_g4_i1	no_annotation	False	False	0.00022866533	2_Apiocera	2
1830	FUSTrFam_10585	Apiocera	Apiocera_parkeri_TRINITY_DN92354_c6_g6_i1	no_annotation	False	False	0.00022866533	2_Apiocera	2
1831	FUSTrFam_10586	Apiocera	Apiocera_parkeri_TRINITY_DN92356_c6_g1_i1	no_annotation	False	False	0.46176478	2_Apiocera	2
1832	FUSTrFam_10586	Apiocera	Apiocera_parkeri_TRINITY_DN92356_c6_g2_i1	no_annotation	False	False	0.46176478	2_Apiocera	2
1833	FUSTrFam_10587	Apiocera	Apiocera_parkeri_TRINITY_DN92441_c0_g1_i2	no_annotation	False	False	1.7244132e-07	2_Apiocera	3
1834	FUSTrFam_10587	Apiocera	Apiocera_parkeri_TRINITY_DN94434_c0_g1_i5	no_annotation	False	False	1.689984e-08	2_Apiocera	3
1835	FUSTrFam_10587	Apiocera	Apiocera_parkeri_TRINITY_DN95940_c5_g10_i1	no_annotation	False	False	1.6012505e-08	2_Apiocera	3
1836	FUSTrFam_10588	Apiocera	Apiocera_parkeri_TRINITY_DN94521_c2_g1_i3	no_annotation	False	False	4.2572394e-09	2_Apiocera	2
1837	FUSTrFam_10588	Apiocera	Apiocera_parkeri_TRINITY_DN92447_c0_g2_i2	no_annotation	False	False	3.0389509e-09	2_Apiocera	2
1838	FUSTrFam_10589	Apiocera	Apiocera_parkeri_TRINITY_DN95579_c0_g1_i2	no_annotation	False	False	no_prediction	2_Apiocera	20
1839	FUSTrFam_10589	Apiocera	Apiocera_parkeri_TRINITY_DN93235_c2_g1_i1	no_annotation	False	False	no_prediction	2_Apiocera	20
1840	FUSTrFam_10589	Apiocera	Apiocera_parkeri_TRINITY_DN93191_c0_g1_i1	no_annotation	False	False	no_prediction	2_Apiocera	20
1841	FUSTrFam_10589	Apiocera	Apiocera_parkeri_TRINITY_DN95479_c1_g1_i1	no_annotation	False	False	no_prediction	2_Apiocera	20
1842	FUSTrFam_10589	Apiocera	Apiocera_parkeri_TRINITY_DN96222_c2_g1_i2	no_annotation	False	False	no_prediction	2_Apiocera	20
1843	FUSTrFam_10589	Apiocera	Apiocera_parkeri_TRINITY_DN96101_c3_g1_i2	no_annotation	False	False	no_prediction	2_Apiocera	20
1844	FUSTrFam_10589	Apiocera	Apiocera_parkeri_TRINITY_DN94847_c1_g1_i3	no_annotation	False	False	no_prediction	2_Apiocera	20
1845	FUSTrFam_10589	Apiocera	Apiocera_parkeri_TRINITY_DN95526_c5_g1_i3	no_annotation	False	False	no_prediction	2_Apiocera	20
1846	FUSTrFam_10589	Apiocera	Apiocera_parkeri_TRINITY_DN95260_c1_g1_i1	no_annotation	False	False	no_prediction	2_Apiocera	20
1847	FUSTrFam_10589	Apiocera	Apiocera_parkeri_TRINITY_DN92502_c3_g1_i1	no_annotation	False	False	no_prediction	2_Apiocera	20
1848	FUSTrFam_10589	Apiocera	Apiocera_parkeri_TRINITY_DN96036_c0_g1_i3	no_annotation	False	False	no_prediction	2_Apiocera	20
1849	FUSTrFam_10589	Apiocera	Apiocera_parkeri_TRINITY_DN92922_c1_g1_i1	no_annotation	False	False	no_prediction	2_Apiocera	20
1850	FUSTrFam_10589	Apiocera	Apiocera_parkeri_TRINITY_DN95048_c0_g1_i1	no_annotation	False	False	no_prediction	2_Apiocera	20
1851	FUSTrFam_10589	Apiocera	Apiocera_parkeri_TRINITY_DN96235_c1_g1_i2	no_annotation	False	False	no_prediction	2_Apiocera	20
1852	FUSTrFam_10589	Apiocera	Apiocera_parkeri_TRINITY_DN95890_c0_g1_i1	no_annotation	False	False	no_prediction	2_Apiocera	20
1853	FUSTrFam_10589	Apiocera	Apiocera_parkeri_TRINITY_DN95666_c0_g2_i3	no_annotation	False	False	no_prediction	2_Apiocera	20
1854	FUSTrFam_10589	Apiocera	Apiocera_parkeri_TRINITY_DN95957_c2_g1_i1	no_annotation	False	False	no_prediction	2_Apiocera	20
1855	FUSTrFam_10589	Apiocera	Apiocera_parkeri_TRINITY_DN93327_c0_g1_i11	no_annotation	False	False	no_prediction	2_Apiocera	20
1856	FUSTrFam_10589	Apiocera	Apiocera_parkeri_TRINITY_DN95976_c0_g1_i2	no_annotation	False	False	no_prediction	2_Apiocera	20
1857	FUSTrFam_10589	Apiocera	Apiocera_parkeri_TRINITY_DN95861_c1_g1_i2	no_annotation	False	False	no_prediction	2_Apiocera	20
1858	FUSTrFam_1059	Philonicus	Philonicus_albiceps_TRINITY_DN21622_c0_g1_i1	no_annotation	False	False	2.8039331e-11	1_3	4
1859	FUSTrFam_1059	Proctanthus	Proctanthus_coquilletti_TRINITY_DN9682_c0_g1_i2	no_annotation	False	False	2.3926292e-11	1_3	4
1860	FUSTrFam_1059	Emedia	Emedia_Trinity_TR26682_c0_g1_i1	no_annotation	False	False	9.7899744e-11	1_3	4
1861	FUSTrFam_1059	Tolmerus	Tolmerus_atricapillus_TRINITY_DN11539_c0_g1_i1	no_annotation	False	False	2.8039331e-11	1_3	4
1862	FUSTrFam_10590	Apiocera	Apiocera_parkeri_TRINITY_DN92504_c0_g1_i1	no_annotation	False	False	2.9843159e-05	2_Apiocera	2
1863	FUSTrFam_10590	Apiocera	Apiocera_parkeri_TRINITY_DN92504_c0_g2_i1	no_annotation	False	False	3.4080756e-06	2_Apiocera	2
1864	FUSTrFam_10591	Apiocera	Apiocera_parkeri_TRINITY_DN92508_c8_g11_i1	no_annotation	False	False	2.7970867e-10	2_Apiocera	4
1865	FUSTrFam_10591	Apiocera	Apiocera_parkeri_TRINITY_DN92508_c8_g5_i1	no_annotation	False	False	2.7970867e-10	2_Apiocera	4
1866	FUSTrFam_10591	Apiocera	Apiocera_parkeri_TRINITY_DN92508_c8_g7_i1	no_annotation	False	False	2.7970867e-10	2_Apiocera	4
1867	FUSTrFam_10591	Apiocera	Apiocera_parkeri_TRINITY_DN92508_c8_g10_i1	no_annotation	False	False	2.7970867e-10	2_Apiocera	4
1868	FUSTrFam_10592	Apiocera	Apiocera_parkeri_TRINITY_DN92508_c8_g6_i1	no_annotation	False	False	0.999985	2_Apiocera	2
1869	FUSTrFam_10592	Apiocera	Apiocera_parkeri_TRINITY_DN92508_c8_g8_i1	no_annotation	False	False	0.99999654	2_Apiocera	2
1870	FUSTrFam_10593	Apiocera	Apiocera_parkeri_TRINITY_DN92525_c1_g2_i1	no_annotation	False	False	1.6894794e-05	2_Apiocera	2
1871	FUSTrFam_10593	Apiocera	Apiocera_parkeri_TRINITY_DN92525_c1_g1_i1	no_annotation	False	False	1.6894794e-05	2_Apiocera	2
1872	FUSTrFam_10594	Apiocera	Apiocera_parkeri_TRINITY_DN92548_c5_g3_i4	no_annotation	False	False	0.99999774	2_Apiocera	4
1873	FUSTrFam_10594	Apiocera	Apiocera_parkeri_TRINITY_DN92548_c3_g1_i1	no_annotation	False	False	1.0	2_Apiocera	4
1874	FUSTrFam_10594	Apiocera	Apiocera_parkeri_TRINITY_DN92548_c3_g4_i1	no_annotation	False	False	1.0	2_Apiocera	4
1875	FUSTrFam_10594	Apiocera	Apiocera_parkeri_TRINITY_DN92548_c3_g2_i1	no_annotation	False	False	1.0	2_Apiocera	4
1876	FUSTrFam_10595	Apiocera	Apiocera_parkeri_TRINITY_DN92555_c0_g3_i1	no_annotation	False	False	3.9808943e-05	2_Apiocera	2
1877	FUSTrFam_10595	Apiocera	Apiocera_parkeri_TRINITY_DN92555_c0_g1_i1	no_annotation	False	False	3.9808943e-05	2_Apiocera	2
1878	FUSTrFam_10596	Apiocera	Apiocera_parkeri_TRINITY_DN94497_c8_g2_i1	no_annotation	False	False	0.99999845	2_Apiocera	2
1879	FUSTrFam_10596	Apiocera	Apiocera_parkeri_TRINITY_DN92587_c1_g1_i2	no_annotation	False	False	2.0095053e-05	2_Apiocera	2
1880	FUSTrFam_10597	Apiocera	Apiocera_parkeri_TRINITY_DN92605_c6_g6_i7	no_annotation	False	False	0.99999595	2_Apiocera	2
1881	FUSTrFam_10597	Apiocera	Apiocera_parkeri_TRINITY_DN95778_c23_g4_i2	no_annotation	False	False	0.9999856	2_Apiocera	2
1882	FUSTrFam_10598	Apiocera	Apiocera_parkeri_TRINITY_DN95314_c0_g2_i1	no_annotation	False	False	7.6746595e-11	2_Apiocera	2
1883	FUSTrFam_10598	Apiocera	Apiocera_parkeri_TRINITY_DN92618_c7_g1_i1	no_annotation	False	False	9.6863136e-11	2_Apiocera	2
1884	FUSTrFam_10599	Apiocera	Apiocera_parkeri_TRINITY_DN92633_c4_g7_i1	no_annotation	False	False	5.065256e-10	2_Apiocera	2
1885	FUSTrFam_10599	Apiocera	Apiocera_parkeri_TRINITY_DN92842_c8_g1_i12	no_annotation	False	False	7.378322e-08	2_Apiocera	2
1886	FUSTrFam_106	Proctanthus	Proctanthus_coquilletti_TRINITY_DN6659_c0_g1_i1	no_annotation	False	False	no_prediction	1_3	6
1887	FUSTrFam_106	Eutolmus	Eutolmus_rufibarbisVG_GFZR01001140_1_TSA_Eutolmus_rufibarbis_c7133_g1_i1	no_annotation	False	False	no_prediction	1_3	6
1888	FUSTrFam_106	Emedia	Emedia_Trinity_TR24032_c0_g1_i1	no_annotation	False	False	no_prediction	1_3	6
1889	FUSTrFam_106	Philonicus	Philonicus_albiceps_TRINITY_DN6607_c0_g1_i1	no_annotation	False	False	no_prediction	1_3	6
1890	FUSTrFam_106	Machimus	Machimus_arthriticusVG_GFZQ01008719_1_TSA_Machimus_arthriticus_c7545_g1_i1	no_annotation	False	False	no_prediction	1_3	6
1891	FUSTrFam_106	Tolmerus	Tolmerus_atricapillus_TRINITY_DN10146_c0_g1_i1	no_annotation	False	False	no_prediction	1_3	6
1892	FUSTrFam_1060	Apiocera	Apiocera_parkeri_TRINITY_DN52346_c0_g1_i1	no_annotation	False	False	no_prediction	root_1	8
1893	FUSTrFam_1060	Proctanthus	Proctanthus_coquilletti_TRINITY_DN7699_c0_g1_i4	no_annotation	False	False	no_prediction	root_1	8
1894	FUSTrFam_1060	Mydas	Mydas_clavatus_TRINITY_DN11814_c0_g1_i1	no_annotation	False	False	no_prediction	root_1	8
1895	FUSTrFam_1060	Diogmites	Diogmites_neoternatus_TRINITY_DN5094_c0_g1_i1	no_annotation	False	False	no_prediction	root_1	8
1896	FUSTrFam_1060	Emedia	Emedia_Trinity_TR48856_c0_g1_i1	no_annotation	False	False	no_prediction	root_1	8
1897	FUSTrFam_1060	Philonicus	Philonicus_albiceps_TRINITY_DN10653_c0_g1_i6	no_annotation	False	False	no_prediction	root_1	8
1898	FUSTrFam_1060	Scleropogon	Scleropogon_duncani_TRINITY_DN14975_c0_g1_i1	no_annotation	False	False	no_prediction	root_1	8
1899	FUSTrFam_1060	Tolmerus	Tolmerus_atricapillus_TRINITY_DN11540_c0_g1_i1	no_annotation	False	False	no_prediction	root_1	8
1900	FUSTrFam_10600	Apiocera	Apiocera_parkeri_TRINITY_DN92657_c5_g5_i1	no_annotation	False	False	0.0046473835	2_Apiocera	3
1901	FUSTrFam_10600	Apiocera	Apiocera_parkeri_TRINITY_DN92657_c5_g2_i1	no_annotation	False	False	0.0030073852	2_Apiocera	3
1902	FUSTrFam_10600	Apiocera	Apiocera_parkeri_TRINITY_DN92657_c5_g3_i1	no_annotation	False	False	0.000539536	2_Apiocera	3
1903	FUSTrFam_10601	Apiocera	Apiocera_parkeri_TRINITY_DN92667_c1_g1_i1	no_annotation	False	False	1.1759688e-07	2_Apiocera	2
1904	FUSTrFam_10601	Apiocera	Apiocera_parkeri_TRINITY_DN92667_c1_g2_i1	no_annotation	False	False	1.1759688e-07	2_Apiocera	2
1905	FUSTrFam_10602	Apiocera	Apiocera_parkeri_TRINITY_DN92695_c0_g1_i1	no_annotation	False	False	1.7923567e-06	2_Apiocera	2
1906	FUSTrFam_10602	Apiocera	Apiocera_parkeri_TRINITY_DN92695_c0_g8_i1	no_annotation	False	False	6.2506004e-08	2_Apiocera	2
1907	FUSTrFam_10603	Apiocera	Apiocera_parkeri_TRINITY_DN96045_c4_g3_i1	no_annotation	False	False	0.9118407	2_Apiocera	3
1908	FUSTrFam_10603	Apiocera	Apiocera_parkeri_TRINITY_DN92708_c3_g2_i1	no_annotation	False	False	0.9999964	2_Apiocera	3
1909	FUSTrFam_10603	Apiocera	Apiocera_parkeri_TRINITY_DN93753_c6_g1_i6	no_annotation	False	False	0.9604044	2_Apiocera	3
1910	FUSTrFam_10604	Apiocera	Apiocera_parkeri_TRINITY_DN92716_c0_g3_i1	no_annotation	False	False	2.668873e-09	2_Apiocera	2
1911	FUSTrFam_10604	Apiocera	Apiocera_parkeri_TRINITY_DN95471_c5_g1_i10	no_annotation	False	False	4.2246655e-09	2_Apiocera	2
1912	FUSTrFam_10605	Apiocera	Apiocera_parkeri_TRINITY_DN92742_c5_g1_i1	no_annotation	False	False	0.99893206	2_Apiocera	2
1913	FUSTrFam_10605	Apiocera	Apiocera_parkeri_TRINITY_DN92742_c3_g4_i1	no_annotation	False	False	0.63711965	2_Apiocera	2
1914	FUSTrFam_10606	Apiocera	Apiocera_parkeri_TRINITY_DN92764_c6_g2_i1	no_annotation	False	False	7.739701e-09	2_Apiocera	2
1915	FUSTrFam_10606	Apiocera	Apiocera_parkeri_TRINITY_DN92764_c6_g1_i1	no_annotation	False	False	7.739701e-09	2_Apiocera	2
1916	FUSTrFam_10607	Apiocera	Apiocera_parkeri_TRINITY_DN92781_c5_g8_i1	no_annotation	False	False	0.7260028	2_Apiocera	2
1917	FUSTrFam_10607	Apiocera	Apiocera_parkeri_TRINITY_DN92781_c5_g1_i1	no_annotation	False	False	0.7260028	2_Apiocera	2
1918	FUSTrFam_10608	Apiocera	Apiocera_parkeri_TRINITY_DN92788_c4_g2_i1	no_annotation	False	False	0.0018563203	2_Apiocera	2
1919	FUSTrFam_10608	Apiocera	Apiocera_parkeri_TRINITY_DN92788_c4_g1_i1	no_annotation	False	False	3.1986325e-05	2_Apiocera	2
1920	FUSTrFam_10609	Apiocera	Apiocera_parkeri_TRINITY_DN92793_c2_g1_i1	no_annotation	False	False	0.04042044	2_Apiocera	2
1921	FUSTrFam_10609	Apiocera	Apiocera_parkeri_TRINITY_DN92793_c2_g2_i1	no_annotation	False	False	0.04042044	2_Apiocera	2
1922	FUSTrFam_1061	Philonicus	Philonicus_albiceps_TRINITY_DN12462_c0_g1_i1	no_annotation	False	False	2.8790145e-10	1_3	6
1923	FUSTrFam_1061	Machimus	Machimus_arthriticusVG_GFZQ01015881_1_TSA_Machimus_arthriticus_c10023_g1_i1	no_annotation	False	False	6.275178e-10	1_3	6
1924	FUSTrFam_1061	Tolmerus	Tolmerus_atricapillus_TRINITY_DN11542_c0_g1_i1	no_annotation	False	False	1.1868395e-10	1_3	6
1925	FUSTrFam_1061	Eutolmus	Eutolmus_rufibarbisVG_GFZR01000607_1_TSA_Eutolmus_rufibarbis_c24132_g1_i1	no_annotation	False	False	1.7287866e-09	1_3	6
1926	FUSTrFam_1061	Emedia	Emedia_Trinity_TR12283_c0_g1_i3	no_annotation	False	False	1.0065941e-08	1_3	6
1927	FUSTrFam_1061	Proctanthus	Proctanthus_coquilletti_TRINITY_DN7481_c0_g1_i1	no_annotation	False	False	5.976783e-10	1_3	6
1928	FUSTrFam_10610	Apiocera	Apiocera_parkeri_TRINITY_DN95624_c11_g2_i1	no_annotation	False	False	0.0022952373	2_Apiocera	2
1929	FUSTrFam_10610	Apiocera	Apiocera_parkeri_TRINITY_DN92795_c2_g14_i1	no_annotation	False	False	0.00024910804	2_Apiocera	2
1930	FUSTrFam_10611	Apiocera	Apiocera_parkeri_TRINITY_DN92812_c5_g3_i1	no_annotation	False	False	0.00025144726	2_Apiocera	2
1931	FUSTrFam_10611	Apiocera	Apiocera_parkeri_TRINITY_DN92812_c5_g5_i1	no_annotation	False	False	0.00025144726	2_Apiocera	2
1932	FUSTrFam_10612	Apiocera	Apiocera_parkeri_TRINITY_DN92816_c1_g1_i3	no_annotation	False	False	5.655921e-10	2_Apiocera	7
1933	FUSTrFam_10612	Apiocera	Apiocera_parkeri_TRINITY_DN94233_c6_g3_i2	no_annotation	False	False	no_prediction	2_Apiocera	7
1934	FUSTrFam_10612	Apiocera	Apiocera_parkeri_TRINITY_DN94039_c0_g1_i3	no_annotation	False	False	2.4327228e-08	2_Apiocera	7
1935	FUSTrFam_10612	Apiocera	Apiocera_parkeri_TRINITY_DN94171_c4_g2_i3	no_annotation	False	False	no_prediction	2_Apiocera	7
1936	FUSTrFam_10612	Apiocera	Apiocera_parkeri_TRINITY_DN96202_c5_g2_i1	no_annotation	False	False	4.3996355e-11	2_Apiocera	7
1937	FUSTrFam_10612	Apiocera	Apiocera_parkeri_TRINITY_DN95457_c1_g1_i4	no_annotation	False	False	no_prediction	2_Apiocera	7
1938	FUSTrFam_10612	Apiocera	Apiocera_parkeri_TRINITY_DN94233_c6_g4_i1	no_annotation	False	False	no_prediction	2_Apiocera	7
1939	FUSTrFam_10613	Apiocera	Apiocera_parkeri_TRINITY_DN92826_c10_g4_i2	no_annotation	False	False	1.17943486e-07	2_Apiocera	2
1940	FUSTrFam_10613	Apiocera	Apiocera_parkeri_TRINITY_DN93379_c1_g1_i10	no_annotation	False	False	0.001982134	2_Apiocera	2
1941	FUSTrFam_10614	Apiocera	Apiocera_parkeri_TRINITY_DN92832_c2_g2_i1	no_annotation	False	False	0.9999809	2_Apiocera	2
1942	FUSTrFam_10614	Apiocera	Apiocera_parkeri_TRINITY_DN92832_c2_g1_i1	no_annotation	False	False	0.9999809	2_Apiocera	2
1943	FUSTrFam_10615	Apiocera	Apiocera_parkeri_TRINITY_DN92847_c1_g1_i1	no_annotation	False	False	0.9999602	2_Apiocera	2
1944	FUSTrFam_10615	Apiocera	Apiocera_parkeri_TRINITY_DN92847_c1_g2_i1	no_annotation	False	False	0.9999697	2_Apiocera	2
1945	FUSTrFam_10616	Apiocera	Apiocera_parkeri_TRINITY_DN96114_c1_g1_i11	no_annotation	False	False	2.1331047e-10	2_Apiocera	3
1946	FUSTrFam_10616	Apiocera	Apiocera_parkeri_TRINITY_DN92847_c5_g2_i3	no_annotation	False	False	2.2900636e-10	2_Apiocera	3
1947	FUSTrFam_10616	Apiocera	Apiocera_parkeri_TRINITY_DN95693_c1_g1_i2	no_annotation	False	False	2.1375044e-09	2_Apiocera	3
1948	FUSTrFam_10617	Apiocera	Apiocera_parkeri_TRINITY_DN92883_c3_g1_i1	no_annotation	False	False	5.5715965e-08	root_1	2
1949	FUSTrFam_10617	Diogmites	Diogmites_neoternatus_TRINITY_DN2029_c0_g2_i1	no_annotation	False	False	4.0967643e-09	root_1	2
1950	FUSTrFam_10618	Apiocera	Apiocera_parkeri_TRINITY_DN92932_c6_g3_i1	no_annotation	False	False	1.1764049e-05	2_Apiocera	2
1951	FUSTrFam_10618	Apiocera	Apiocera_parkeri_TRINITY_DN92887_c3_g1_i1	no_annotation	False	False	6.126313e-08	2_Apiocera	2
1952	FUSTrFam_10619	Apiocera	Apiocera_parkeri_TRINITY_DN92897_c6_g10_i1	no_annotation	False	False	9.05721e-07	2_Apiocera	2
1953	FUSTrFam_10619	Apiocera	Apiocera_parkeri_TRINITY_DN92897_c6_g8_i1	no_annotation	False	False	1.0840514e-06	2_Apiocera	2
1954	FUSTrFam_1062	Emedia	Emedia_Trinity_TR48735_c0_g1_i1	no_annotation	False	False	1.3399729e-07	root_1	5
1955	FUSTrFam_1062	Proctanthus	Proctanthus_coquilletti_TRINITY_DN56315_c0_g1_i1	no_annotation	False	False	4.723367e-09	root_1	5
1956	FUSTrFam_1062	Apiocera	Apiocera_parkeri_TRINITY_DN84760_c0_g1_i1	no_annotation	False	False	2.6081677e-09	root_1	5
1957	FUSTrFam_1062	Tolmerus	Tolmerus_atricapillus_TRINITY_DN11543_c0_g1_i1	no_annotation	False	False	1.1271019e-08	root_1	5
1958	FUSTrFam_1062	Philonicus	Philonicus_albiceps_TRINITY_DN12384_c0_g2_i1	no_annotation	False	False	8.520673e-09	root_1	5
1959	FUSTrFam_10620	Apiocera	Apiocera_parkeri_TRINITY_DN92899_c0_g1_i1	no_annotation	False	False	6.5609487e-09	2_Apiocera	2
1960	FUSTrFam_10620	Apiocera	Apiocera_parkeri_TRINITY_DN94284_c7_g2_i13	no_annotation	False	False	1.1905504e-07	2_Apiocera	2
1961	FUSTrFam_10621	Apiocera	Apiocera_parkeri_TRINITY_DN92900_c1_g2_i1	no_annotation	False	False	1.0015726e-08	2_Apiocera	2
1962	FUSTrFam_10621	Apiocera	Apiocera_parkeri_TRINITY_DN92900_c1_g1_i1	no_annotation	False	False	1.0015726e-08	2_Apiocera	2
1963	FUSTrFam_10622	Apiocera	Apiocera_parkeri_TRINITY_DN92918_c3_g12_i1	no_annotation	False	False	0.9999975	2_Apiocera	2
1964	FUSTrFam_10622	Apiocera	Apiocera_parkeri_TRINITY_DN92918_c3_g13_i1	no_annotation	False	False	0.9999999	2_Apiocera	2
1965	FUSTrFam_10623	Apiocera	Apiocera_parkeri_TRINITY_DN92936_c0_g1_i2	no_annotation	False	False	no_prediction	2_Apiocera	2
1966	FUSTrFam_10623	Apiocera	Apiocera_parkeri_TRINITY_DN96266_c10_g2_i12	no_annotation	False	False	no_prediction	2_Apiocera	2
1967	FUSTrFam_10624	Apiocera	Apiocera_parkeri_TRINITY_DN92941_c0_g2_i1	no_annotation	False	False	0.00050711306	2_Apiocera	2
1968	FUSTrFam_10624	Apiocera	Apiocera_parkeri_TRINITY_DN92941_c0_g1_i1	no_annotation	False	False	0.00050711306	2_Apiocera	2
1969	FUSTrFam_10625	Apiocera	Apiocera_parkeri_TRINITY_DN95333_c7_g10_i3	no_annotation	False	False	1.0	2_Apiocera	2
1970	FUSTrFam_10625	Apiocera	Apiocera_parkeri_TRINITY_DN92952_c7_g7_i1	no_annotation	False	False	1.0	2_Apiocera	2
1971	FUSTrFam_10626	Apiocera	Apiocera_parkeri_TRINITY_DN96191_c0_g1_i3	no_annotation	False	False	3.87498e-10	2_Apiocera	2
1972	FUSTrFam_10626	Apiocera	Apiocera_parkeri_TRINITY_DN92955_c0_g1_i4	no_annotation	False	False	9.7417964e-05	2_Apiocera	2
1973	FUSTrFam_10627	Apiocera	Apiocera_parkeri_TRINITY_DN92964_c3_g2_i1	no_annotation	False	False	9.775468e-07	2_Apiocera	2
1974	FUSTrFam_10627	Apiocera	Apiocera_parkeri_TRINITY_DN92964_c3_g1_i1	no_annotation	False	False	2.7939068e-06	2_Apiocera	2
1975	FUSTrFam_10628	Apiocera	Apiocera_parkeri_TRINITY_DN92971_c7_g6_i1	no_annotation	False	False	0.9994134	2_Apiocera	2
1976	FUSTrFam_10628	Apiocera	Apiocera_parkeri_TRINITY_DN92971_c7_g2_i1	no_annotation	False	False	0.9994134	2_Apiocera	2
1977	FUSTrFam_10629	Apiocera	Apiocera_parkeri_TRINITY_DN93047_c5_g1_i1	no_annotation	False	False	2.186607e-06	2_Apiocera	2
1978	FUSTrFam_10629	Apiocera	Apiocera_parkeri_TRINITY_DN93047_c4_g2_i1	no_annotation	False	False	0.6663777	2_Apiocera	2
1979	FUSTrFam_1063	Machimus	Machimus_arthriticusVG_GFZQ01024266_1_TSA_Machimus_arthriticus_c11270_g1_i2	no_annotation	False	False	2.01632e-09	root_1	7
1980	FUSTrFam_1063	Tolmerus	Tolmerus_atricapillus_TRINITY_DN11544_c0_g1_i1	no_annotation	False	False	5.6953384e-09	root_1	7
1981	FUSTrFam_1063	Emedia	Emedia_Trinity_TR42298_c0_g1_i1	no_annotation	False	False	6.7429884e-10	root_1	7
1982	FUSTrFam_1063	Mydas	Mydas_clavatus_TRINITY_DN15956_c0_g1_i2	no_annotation	False	False	2.9561626e-09	root_1	7
1983	FUSTrFam_1063	Scleropogon	Scleropogon_duncani_TRINITY_DN9672_c0_g1_i1	no_annotation	False	False	2.2586022e-09	root_1	7
1984	FUSTrFam_1063	Philonicus	Philonicus_albiceps_TRINITY_DN8032_c0_g2_i2	no_annotation	False	False	1.9118702e-09	root_1	7
1985	FUSTrFam_1063	Eutolmus	Eutolmus_rufibarbisVG_GFZR01002427_1_TSA_Eutolmus_rufibarbis_c5699_g1_i1	no_annotation	False	False	1.1508603e-09	root_1	7
1986	FUSTrFam_10630	Apiocera	Apiocera_parkeri_TRINITY_DN93063_c6_g3_i1	no_annotation	False	False	8.943551e-06	2_Apiocera	3
1987	FUSTrFam_10630	Apiocera	Apiocera_parkeri_TRINITY_DN93063_c6_g2_i1	no_annotation	False	False	0.0006106572	2_Apiocera	3
1988	FUSTrFam_10630	Apiocera	Apiocera_parkeri_TRINITY_DN93063_c6_g1_i1	no_annotation	False	False	8.943551e-06	2_Apiocera	3
1989	FUSTrFam_10631	Apiocera	Apiocera_parkeri_TRINITY_DN93084_c9_g2_i1	no_annotation	False	False	0.019362608	2_Apiocera	2
1990	FUSTrFam_10631	Apiocera	Apiocera_parkeri_TRINITY_DN93084_c9_g3_i1	no_annotation	False	False	0.019362608	2_Apiocera	2
1991	FUSTrFam_10632	Apiocera	Apiocera_parkeri_TRINITY_DN93101_c4_g8_i3	no_annotation	False	False	0.14986081	2_Apiocera	2
1992	FUSTrFam_10632	Apiocera	Apiocera_parkeri_TRINITY_DN93481_c0_g2_i2	no_annotation	False	False	4.2019392e-09	2_Apiocera	2
1993	FUSTrFam_10633	Apiocera	Apiocera_parkeri_TRINITY_DN93144_c5_g5_i1	no_annotation	False	False	5.533435e-06	2_Apiocera	2
1994	FUSTrFam_10633	Apiocera	Apiocera_parkeri_TRINITY_DN93144_c5_g3_i3	no_annotation	False	False	5.533435e-06	2_Apiocera	2
1995	FUSTrFam_10634	Apiocera	Apiocera_parkeri_TRINITY_DN93161_c4_g5_i1	no_annotation	False	False	4.3434116e-07	2_Apiocera	2
1996	FUSTrFam_10634	Apiocera	Apiocera_parkeri_TRINITY_DN93161_c4_g1_i5	no_annotation	False	False	1.4241469e-07	2_Apiocera	2
1997	FUSTrFam_10635	Apiocera	Apiocera_parkeri_TRINITY_DN93197_c2_g6_i7	no_annotation	False	False	5.3851073e-07	2_Apiocera	2
1998	FUSTrFam_10635	Apiocera	Apiocera_parkeri_TRINITY_DN93197_c2_g4_i1	no_annotation	False	False	5.3851073e-07	2_Apiocera	2
1999	FUSTrFam_10636	Apiocera	Apiocera_parkeri_TRINITY_DN93217_c4_g11_i1	no_annotation	False	False	0.029109485	2_Apiocera	2
[truncated: 105,642 more rows]
